# Supplementary material for: A Systematic Review and Meta-Analysis of MicroRNA as Predictive Biomarkers of Acute Kidney Injury
Source: Biomedicines. 2024 Jul 30;12(8):1695. doi: 10.3390/biomedicines12081695 (PMC11351452; doi:10.3390/biomedicines12081695)
Supplement: Supplementary file 1 [file biomedicines-12-01695-s001.zip]

Archive with 7 entries (7 files):
- File S1.pdf
- File S2-PRISMA_2020_checklist.pdf
- Table S1.pdf
- Table S2.pdf
- Table S3.pdf
- Table S4- Significant miRNAs measured using untargeted assays.xlsx
- Table S5- Significant miRNAs measured using targeted assays.xlsx
