# Supplementary material for: A Systematic Review and Meta-Analysis of MicroRNA as Predictive Biomarkers of Acute Kidney Injury
Source: Biomedicines. 2024 Jul 30;12(8):1695. doi: 10.3390/biomedicines12081695 (PMC11351452; doi:10.3390/biomedicines12081695)
Supplement: Supplementary file 1 [file biomedicines-12-01695-s001.zip › Table S4- Significant miRNAs measured using untargeted assays.xlsx]

## Sheet: untargeted
Title	Author	Journal	Publication.Yr	Cohort	Diagnostic.criteria	Sample.Source	miRNA	Time point	CTRL N	AKI.N	Fold change	pval	Comparison	Quantification Technique
A Pilot Study Identifying a Set of microRNAs As Precise Diagnostic Biomarkers of Acute Kidney Injury	Aguado-Fraile et al	PLOS ONE	2015	unknown	AKIN	serum	miR-27a-3p	diagnosis	5	4	-4.09	0.001	Healthy	PCRarray
A Pilot Study Identifying a Set of microRNAs As Precise Diagnostic Biomarkers of Acute Kidney Injury	Aguado-Fraile et al	PLOS ONE	2015	unknown	AKIN	serum	miR-10a-5p	diagnosis	5	4	-32.21	0.001	Healthy	PCRarray
A Pilot Study Identifying a Set of microRNAs As Precise Diagnostic Biomarkers of Acute Kidney Injury	Aguado-Fraile et al	PLOS ONE	2015	unknown	AKIN	serum	miR-93-3p	diagnosis	5	4	-22.03	0.017	Healthy	PCRarray
A Pilot Study Identifying a Set of microRNAs As Precise Diagnostic Biomarkers of Acute Kidney Injury	Aguado-Fraile et al	PLOS ONE	2015	unknown	AKIN	serum	miR-146a-5p	diagnosis	5	4	-8.5	0.021	Healthy	PCRarray
A Pilot Study Identifying a Set of microRNAs As Precise Diagnostic Biomarkers of Acute Kidney Injury	Aguado-Fraile et al	PLOS ONE	2015	unknown	AKIN	serum	miR-26b-5p	diagnosis	5	4	-7.52	0.024	Healthy	PCRarray
A Pilot Study Identifying a Set of microRNAs As Precise Diagnostic Biomarkers of Acute Kidney Injury	Aguado-Fraile et al	PLOS ONE	2015	unknown	AKIN	serum	miR-210-3p	diagnosis	5	4	-3.15	0.03	Healthy	PCRarray
A Pilot Study Identifying a Set of microRNAs As Precise Diagnostic Biomarkers of Acute Kidney Injury	Aguado-Fraile et al	PLOS ONE	2015	unknown	AKIN	serum	miR-29a-3p	diagnosis	5	4	-6.62	0.031	Healthy	PCRarray
A Pilot Study Identifying a Set of microRNAs As Precise Diagnostic Biomarkers of Acute Kidney Injury	Aguado-Fraile et al	PLOS ONE	2015	unknown	AKIN	serum	miR-126-3p	diagnosis	5	4	-5.75	0.036	Healthy	PCRarray
A Pilot Study Identifying a Set of microRNAs As Precise Diagnostic Biomarkers of Acute Kidney Injury	Aguado-Fraile et al	PLOS ONE	2015	unknown	AKIN	serum	miR-127-3p	diagnosis	5	4	-2.01	0.047	Healthy	PCRarray
A Pilot Study Identifying a Set of microRNAs As Precise Diagnostic Biomarkers of Acute Kidney Injury	Aguado-Fraile et al	PLOS ONE	2015	unknown	AKIN	serum	miR-101-3p	diagnosis	5	4	-2.75	0.049	Healthy	PCRarray
An observational cohort feasibility study to identify microvesicle and mirco-RNA biomarkers of acute kidney injury following pediatric cardiac surgery	Sullo et al	Pediatric Critical Care Medicine	2018	cardiac surgery	KDIGO	serum	miR-487a-3p	pre	10	14	5.4642	0.006	Within	PCRarray
An observational cohort feasibility study to identify microvesicle and mirco-RNA biomarkers of acute kidney injury following pediatric cardiac surgery	Sullo et al	Pediatric Critical Care Medicine	2018	cardiac surgery	KDIGO	serum	miR-10a-5p	6hr	10	14	0.0274	0.006	Within	PCRarray
An observational cohort feasibility study to identify microvesicle and mirco-RNA biomarkers of acute kidney injury following pediatric cardiac surgery	Sullo et al	Pediatric Critical Care Medicine	2018	cardiac surgery	KDIGO	serum	miR-149-5p	6hr	10	14	1024	0.006	Within	PCRarray
An observational cohort feasibility study to identify microvesicle and mirco-RNA biomarkers of acute kidney injury following pediatric cardiac surgery	Sullo et al	Pediatric Critical Care Medicine	2018	cardiac surgery	KDIGO	serum	miR-196b-5p	6hr	10	14	1024	0.011	Within	PCRarray
An observational cohort feasibility study to identify microvesicle and mirco-RNA biomarkers of acute kidney injury following pediatric cardiac surgery	Sullo et al	Pediatric Critical Care Medicine	2018	cardiac surgery	KDIGO	serum	miR-490-3p	pre	10	14	25.2813	0.017	Within	PCRarray
An observational cohort feasibility study to identify microvesicle and mirco-RNA biomarkers of acute kidney injury following pediatric cardiac surgery	Sullo et al	Pediatric Critical Care Medicine	2018	cardiac surgery	KDIGO	serum	miR-501-3p	pre	10	14	1.3947	0.04	Within	PCRarray
An observational cohort feasibility study to identify microvesicle and mirco-RNA biomarkers of acute kidney injury following pediatric cardiac surgery	Sullo et al	Pediatric Critical Care Medicine	2018	cardiac surgery	KDIGO	serum	miR-192-5p	pre	10	14	0.5396	0.04	Within	PCRarray
Circulating miR-210 Predicts Survival in Critically Ill Patients with Acute Kidney Injury	Lorenzen et al	Clinical Journal of the American Scoeity of Nephrology	2022	unknown	RIFLE	plasma	miR-617	post_diagnosis	5	5	2.5	1	Healthy	microArray
Circulating miR-210 Predicts Survival in Critically Ill Patients with Acute Kidney Injury	Lorenzen et al	Clinical Journal of the American Scoeity of Nephrology	2022	unknown	RIFLE	plasma	miR-663b	post_diagnosis	5	5	1.63	1	Healthy	microArray
Circulating miR-210 Predicts Survival in Critically Ill Patients with Acute Kidney Injury	Lorenzen et al	Clinical Journal of the American Scoeity of Nephrology	2022	unknown	RIFLE	plasma	miR-16	post_diagnosis	5	5	0.04	1	Healthy	microArray
Circulating miR-210 Predicts Survival in Critically Ill Patients with Acute Kidney Injury	Lorenzen et al	Clinical Journal of the American Scoeity of Nephrology	2022	unknown	RIFLE	plasma	miR-7b	post_diagnosis	5	5	0.07	1	Healthy	microArray
Circulating miR-210 Predicts Survival in Critically Ill Patients with Acute Kidney Injury	Lorenzen et al	Clinical Journal of the American Scoeity of Nephrology	2022	unknown	RIFLE	plasma	miR-320	post_diagnosis	5	5	0.17	1	Healthy	microArray
Circulating miR-210 Predicts Survival in Critically Ill Patients with Acute Kidney Injury	Lorenzen et al	Clinical Journal of the American Scoeity of Nephrology	2022	unknown	RIFLE	plasma	miR-620	post_diagnosis	5	5	0.36	1	Healthy	microArray
Circulating miR-210 Predicts Survival in Critically Ill Patients with Acute Kidney Injury	Lorenzen et al	Clinical Journal of the American Scoeity of Nephrology	2022	unknown	RIFLE	plasma	miR-30d-star	post_diagnosis	5	5	0.35	1	Healthy	microArray
Circulating miR-210 Predicts Survival in Critically Ill Patients with Acute Kidney Injury	Lorenzen et al	Clinical Journal of the American Scoeity of Nephrology	2022	unknown	RIFLE	plasma	miR-1244	post_diagnosis	5	5	0.41	1	Healthy	microArray
Circulating miR-210 Predicts Survival in Critically Ill Patients with Acute Kidney Injury	Lorenzen et al	Clinical Journal of the American Scoeity of Nephrology	2022	unknown	RIFLE	plasma	hsa-let-7f	post_diagnosis	5	5	0.5	1	Healthy	microArray
Circulating miR-210 Predicts Survival in Critically Ill Patients with Acute Kidney Injury	Lorenzen et al	Clinical Journal of the American Scoeity of Nephrology	2022	unknown	RIFLE	plasma	miR-92b-star	post_diagnosis	5	5	1.5	1	Healthy	microArray
Circulating miR-210 Predicts Survival in Critically Ill Patients with Acute Kidney Injury	Lorenzen et al	Clinical Journal of the American Scoeity of Nephrology	2022	unknown	RIFLE	plasma	miR-210	post_diagnosis	5	5	2	1	Healthy	microArray
Circulating miR-210 Predicts Survival in Critically Ill Patients with Acute Kidney Injury	Lorenzen et al	Clinical Journal of the American Scoeity of Nephrology	2022	unknown	RIFLE	plasma	miR-638	post_diagnosis	5	5	2.22	1	Healthy	microArray
Circulating miR-210 Predicts Survival in Critically Ill Patients with Acute Kidney Injury	Lorenzen et al	Clinical Journal of the American Scoeity of Nephrology	2022	unknown	RIFLE	plasma	miR-24	post_diagnosis	5	5	0.04	1	Healthy	microArray
Differentially expressed miRNAs in sepsis- induced acute kidney injury target oxidative stress and mitochondrial dysfunction pathways	Ge et al	PLOS one	2017	sepsis	KDIGO	serum	hsa-miR-30e-5p	within 24hr of diagnosis	20	35	0.46247	0.0115851	Healthy	microArray
Differentially expressed miRNAs in sepsis- induced acute kidney injury target oxidative stress and mitochondrial dysfunction pathways	Ge et al	PLOS one	2017	sepsis	KDIGO	serum	hsa-miR-5704	within 24hr of diagnosis	20	35	0.478386	0.0440836	Healthy	microArray
Differentially expressed miRNAs in sepsis- induced acute kidney injury target oxidative stress and mitochondrial dysfunction pathways	Ge et al	PLOS one	2017	sepsis	KDIGO	serum	hsa-miR-424-5p	within 24hr of diagnosis	20	35	0.467525	0.01572	Healthy	microArray
Differentially expressed miRNAs in sepsis- induced acute kidney injury target oxidative stress and mitochondrial dysfunction pathways	Ge et al	PLOS one	2017	sepsis	KDIGO	serum	hsa-miR-431-5p	within 24hr of diagnosis	20	35	0.600788	0.0223099	Healthy	microArray
Differentially expressed miRNAs in sepsis- induced acute kidney injury target oxidative stress and mitochondrial dysfunction pathways	Ge et al	PLOS one	2017	sepsis	KDIGO	serum	hsa-miR-326	within 24hr of diagnosis	20	35	0.266967	0.016135	Healthy	microArray
Differentially expressed miRNAs in sepsis- induced acute kidney injury target oxidative stress and mitochondrial dysfunction pathways	Ge et al	PLOS one	2017	sepsis	KDIGO	serum	hsa-miR-1306-5p	within 24hr of diagnosis	20	35	0.6186	0.0233504	Healthy	microArray
Differentially expressed miRNAs in sepsis- induced acute kidney injury target oxidative stress and mitochondrial dysfunction pathways	Ge et al	PLOS one	2017	sepsis	KDIGO	serum	hsa-miR-576-5p	within 24hr of diagnosis	20	35	0.470405	0.0396808	Healthy	microArray
Differentially expressed miRNAs in sepsis- induced acute kidney injury target oxidative stress and mitochondrial dysfunction pathways	Ge et al	PLOS one	2017	sepsis	KDIGO	serum	hsa-miR-126-5p	within 24hr of diagnosis	20	35	0.32673	0.0224882	Healthy	microArray
Differentially expressed miRNAs in sepsis- induced acute kidney injury target oxidative stress and mitochondrial dysfunction pathways	Ge et al	PLOS one	2017	sepsis	KDIGO	serum	hsa-miR-214-5p	within 24hr of diagnosis	20	35	0.417281	0.0427763	Healthy	microArray
Differentially expressed miRNAs in sepsis- induced acute kidney injury target oxidative stress and mitochondrial dysfunction pathways	Ge et al	PLOS one	2017	sepsis	KDIGO	serum	hsa-miR-550a-3-5p/hsa-miR-550a-5p	within 24hr of diagnosis	20	35	0.659555	0.000957244	Healthy	microArray
Differentially expressed miRNAs in sepsis- induced acute kidney injury target oxidative stress and mitochondrial dysfunction pathways	Ge et al	PLOS one	2017	sepsis	KDIGO	serum	hsa-miR-208a-5p	within 24hr of diagnosis	20	35	0.542032	0.0313221	Healthy	microArray
Differentially expressed miRNAs in sepsis- induced acute kidney injury target oxidative stress and mitochondrial dysfunction pathways	Ge et al	PLOS one	2017	sepsis	KDIGO	serum	hsa-let-7e-3p	within 24hr of diagnosis	20	35	0.336665	0.0411676	Healthy	microArray
Differentially expressed miRNAs in sepsis- induced acute kidney injury target oxidative stress and mitochondrial dysfunction pathways	Ge et al	PLOS one	2017	sepsis	KDIGO	serum	hsa-miR-15a-5p	within 24hr of diagnosis	20	35	0.475941	0.0226991	Healthy	microArray
Differentially expressed miRNAs in sepsis- induced acute kidney injury target oxidative stress and mitochondrial dysfunction pathways	Ge et al	PLOS one	2017	sepsis	KDIGO	serum	hsa-miR-15b-5p	within 24hr of diagnosis	20	35	0.489396	0.0273926	Healthy	microArray
Differentially expressed miRNAs in sepsis- induced acute kidney injury target oxidative stress and mitochondrial dysfunction pathways	Ge et al	PLOS one	2017	sepsis	KDIGO	serum	hsa-miR-145-5p	within 24hr of diagnosis	20	35	0.438287	0.00396334	Healthy	microArray
Differentially expressed miRNAs in sepsis- induced acute kidney injury target oxidative stress and mitochondrial dysfunction pathways	Ge et al	PLOS one	2017	sepsis	KDIGO	serum	hsa-miR-599	within 24hr of diagnosis	20	35	0.201873	0.0280607	Healthy	microArray
Differentially expressed miRNAs in sepsis- induced acute kidney injury target oxidative stress and mitochondrial dysfunction pathways	Ge et al	PLOS one	2017	sepsis	KDIGO	serum	hsa-miR-20a-5p	within 24hr of diagnosis	20	35	0.438378	0.0486134	Healthy	microArray
Differentially expressed miRNAs in sepsis- induced acute kidney injury target oxidative stress and mitochondrial dysfunction pathways	Ge et al	PLOS one	2017	sepsis	KDIGO	serum	hsa-miR-191-5p	within 24hr of diagnosis	20	35	0.505111	0.0170602	Healthy	microArray
Differentially expressed miRNAs in sepsis- induced acute kidney injury target oxidative stress and mitochondrial dysfunction pathways	Ge et al	PLOS one	2017	sepsis	KDIGO	serum	hsa-miR-20a-5p	within 24hr of diagnosis	20	35	0.13319	9.8e-06	Healthy	microArray
Differentially expressed miRNAs in sepsis- induced acute kidney injury target oxidative stress and mitochondrial dysfunction pathways	Ge et al	PLOS one	2017	sepsis	KDIGO	serum	hsa-miR-326	within 24hr of diagnosis	20	35	0.13902	1.2e-05	Healthy	microArray
Differentially expressed miRNAs in sepsis- induced acute kidney injury target oxidative stress and mitochondrial dysfunction pathways	Ge et al	PLOS one	2017	sepsis	KDIGO	serum	hsa-miR-377-5p	within 24hr of diagnosis	20	35	0.20909	1.4e-05	Healthy	microArray
Differentially expressed miRNAs in sepsis- induced acute kidney injury target oxidative stress and mitochondrial dysfunction pathways	Ge et al	PLOS one	2017	sepsis	KDIGO	serum	hsa-miR-4492	within 24hr of diagnosis	20	35	0.2246	1.4e-05	Healthy	microArray
Differentially expressed miRNAs in sepsis- induced acute kidney injury target oxidative stress and mitochondrial dysfunction pathways	Ge et al	PLOS one	2017	sepsis	KDIGO	serum	hsa-miR-624-3p	within 24hr of diagnosis	20	35	0.12043	1.5e-05	Healthy	microArray
Differentially expressed miRNAs in sepsis- induced acute kidney injury target oxidative stress and mitochondrial dysfunction pathways	Ge et al	PLOS one	2017	sepsis	KDIGO	serum	hsa-miR-4325	within 24hr of diagnosis	20	35	0.12303	2e-05	Healthy	microArray
Differentially expressed miRNAs in sepsis- induced acute kidney injury target oxidative stress and mitochondrial dysfunction pathways	Ge et al	PLOS one	2017	sepsis	KDIGO	serum	hsa-miR-30b-5p	within 24hr of diagnosis	20	35	0.13348	2e-05	Healthy	microArray
Differentially expressed miRNAs in sepsis- induced acute kidney injury target oxidative stress and mitochondrial dysfunction pathways	Ge et al	PLOS one	2017	sepsis	KDIGO	serum	hsa-miR-181a-2-3p	within 24hr of diagnosis	20	35	0.05388	2.1e-05	Healthy	microArray
Differentially expressed miRNAs in sepsis- induced acute kidney injury target oxidative stress and mitochondrial dysfunction pathways	Ge et al	PLOS one	2017	sepsis	KDIGO	serum	hsa-miR-22-5p	within 24hr of diagnosis	20	35	0.33937	2.2e-05	Healthy	microArray
Differentially expressed miRNAs in sepsis- induced acute kidney injury target oxidative stress and mitochondrial dysfunction pathways	Ge et al	PLOS one	2017	sepsis	KDIGO	serum	hsa-miR-222-3p	within 24hr of diagnosis	20	35	0.30104	2.3e-05	Healthy	microArray
Differentially expressed miRNAs in sepsis- induced acute kidney injury target oxidative stress and mitochondrial dysfunction pathways	Ge et al	PLOS one	2017	sepsis	KDIGO	serum	hsa-miR-4264	within 24hr of diagnosis	20	35	0.13977	2.3e-05	Healthy	microArray
Differentially expressed miRNAs in sepsis- induced acute kidney injury target oxidative stress and mitochondrial dysfunction pathways	Ge et al	PLOS one	2017	sepsis	KDIGO	serum	hsa-miR-3074-5p	within 24hr of diagnosis	20	35	0.29469	2.4e-05	Healthy	microArray
Differentially expressed miRNAs in sepsis- induced acute kidney injury target oxidative stress and mitochondrial dysfunction pathways	Ge et al	PLOS one	2017	sepsis	KDIGO	serum	hsa-miR-3685	within 24hr of diagnosis	20	35	0.27936	2.5e-05	Healthy	microArray
Differentially expressed miRNAs in sepsis- induced acute kidney injury target oxidative stress and mitochondrial dysfunction pathways	Ge et al	PLOS one	2017	sepsis	KDIGO	serum	hsa-miR-302a-3p	within 24hr of diagnosis	20	35	0.33061	2.6e-05	Healthy	microArray
Differentially expressed miRNAs in sepsis- induced acute kidney injury target oxidative stress and mitochondrial dysfunction pathways	Ge et al	PLOS one	2017	sepsis	KDIGO	serum	hsa-miR-1228-3p	within 24hr of diagnosis	20	35	0.16463	2.8e-05	Healthy	microArray
Differentially expressed miRNAs in sepsis- induced acute kidney injury target oxidative stress and mitochondrial dysfunction pathways	Ge et al	PLOS one	2017	sepsis	KDIGO	serum	hsa-miR-1915-5p	within 24hr of diagnosis	20	35	0.16842	2.8e-05	Healthy	microArray
Differentially expressed miRNAs in sepsis- induced acute kidney injury target oxidative stress and mitochondrial dysfunction pathways	Ge et al	PLOS one	2017	sepsis	KDIGO	serum	hsa-miR-4299	within 24hr of diagnosis	20	35	0.10188	3.1e-05	Healthy	microArray
Differentially expressed miRNAs in sepsis- induced acute kidney injury target oxidative stress and mitochondrial dysfunction pathways	Ge et al	PLOS one	2017	sepsis	KDIGO	serum	hsa-miR-210-3p	within 24hr of diagnosis	20	35	0.37622	3.1e-05	Healthy	microArray
Differentially expressed miRNAs in sepsis- induced acute kidney injury target oxidative stress and mitochondrial dysfunction pathways	Ge et al	PLOS one	2017	sepsis	KDIGO	serum	hsa-miR-128-3p	within 24hr of diagnosis	20	35	0.19155	3.1e-05	Healthy	microArray
Differentially expressed miRNAs in sepsis- induced acute kidney injury target oxidative stress and mitochondrial dysfunction pathways	Ge et al	PLOS one	2017	sepsis	KDIGO	serum	hsa-miR-4507	within 24hr of diagnosis	20	35	0.34224	3.3e-05	Healthy	microArray
Differentially expressed miRNAs in sepsis- induced acute kidney injury target oxidative stress and mitochondrial dysfunction pathways	Ge et al	PLOS one	2017	sepsis	KDIGO	serum	hsa-miR-410-5p	within 24hr of diagnosis	20	35	0.20548	3.5e-05	Healthy	microArray
Differentially expressed miRNAs in sepsis- induced acute kidney injury target oxidative stress and mitochondrial dysfunction pathways	Ge et al	PLOS one	2017	sepsis	KDIGO	serum	hsa-miR-16-5p	within 24hr of diagnosis	20	35	0.09975	3.5e-05	Healthy	microArray
Differentially expressed miRNAs in sepsis- induced acute kidney injury target oxidative stress and mitochondrial dysfunction pathways	Ge et al	PLOS one	2017	sepsis	KDIGO	serum	hsa-miR-2276-3p	within 24hr of diagnosis	20	35	0.1192	3.8e-05	Healthy	microArray
Differentially expressed miRNAs in sepsis- induced acute kidney injury target oxidative stress and mitochondrial dysfunction pathways	Ge et al	PLOS one	2017	sepsis	KDIGO	serum	hsa-miR-3622a-5p	within 24hr of diagnosis	20	35	0.13651	4e-05	Healthy	microArray
Differentially expressed miRNAs in sepsis- induced acute kidney injury target oxidative stress and mitochondrial dysfunction pathways	Ge et al	PLOS one	2017	sepsis	KDIGO	serum	hsa-miR-1306-5p	within 24hr of diagnosis	20	35	0.32811	4e-05	Healthy	microArray
Differentially expressed miRNAs in sepsis- induced acute kidney injury target oxidative stress and mitochondrial dysfunction pathways	Ge et al	PLOS one	2017	sepsis	KDIGO	serum	hsa-miR-548m	within 24hr of diagnosis	20	35	0.16846	4.1e-05	Healthy	microArray
Differentially expressed miRNAs in sepsis- induced acute kidney injury target oxidative stress and mitochondrial dysfunction pathways	Ge et al	PLOS one	2017	sepsis	KDIGO	serum	hsa-miR-29b-3p	within 24hr of diagnosis	20	35	0.18739	4.1e-05	Healthy	microArray
Differentially expressed miRNAs in sepsis- induced acute kidney injury target oxidative stress and mitochondrial dysfunction pathways	Ge et al	PLOS one	2017	sepsis	KDIGO	serum	hsa-miR-1233-3p	within 24hr of diagnosis	20	35	0.15834	4.1e-05	Healthy	microArray
Differentially expressed miRNAs in sepsis- induced acute kidney injury target oxidative stress and mitochondrial dysfunction pathways	Ge et al	PLOS one	2017	sepsis	KDIGO	serum	hsa-miR-15a-5p	within 24hr of diagnosis	20	35	0.22072	4.4e-05	Healthy	microArray
Differentially expressed miRNAs in sepsis- induced acute kidney injury target oxidative stress and mitochondrial dysfunction pathways	Ge et al	PLOS one	2017	sepsis	KDIGO	serum	hsa-miR-1258	within 24hr of diagnosis	20	35	0.23355	4.5e-05	Healthy	microArray
Differentially expressed miRNAs in sepsis- induced acute kidney injury target oxidative stress and mitochondrial dysfunction pathways	Ge et al	PLOS one	2017	sepsis	KDIGO	serum	hsa-miR-3116	within 24hr of diagnosis	20	35	0.29062	4.8e-05	Healthy	microArray
Differentially expressed miRNAs in sepsis- induced acute kidney injury target oxidative stress and mitochondrial dysfunction pathways	Ge et al	PLOS one	2017	sepsis	KDIGO	serum	hsa-miR-138-5p	within 24hr of diagnosis	20	35	0.1544	5.1e-05	Healthy	microArray
Differentially expressed miRNAs in sepsis- induced acute kidney injury target oxidative stress and mitochondrial dysfunction pathways	Ge et al	PLOS one	2017	sepsis	KDIGO	serum	hsa-miR-203a-3p	within 24hr of diagnosis	20	35	0.25586	5.1e-05	Healthy	microArray
Differentially expressed miRNAs in sepsis- induced acute kidney injury target oxidative stress and mitochondrial dysfunction pathways	Ge et al	PLOS one	2017	sepsis	KDIGO	serum	hsa-miR-23b-5p	within 24hr of diagnosis	20	35	0.08886	5.1e-05	Healthy	microArray
Differentially expressed miRNAs in sepsis- induced acute kidney injury target oxidative stress and mitochondrial dysfunction pathways	Ge et al	PLOS one	2017	sepsis	KDIGO	serum	hsa-miR-892b	within 24hr of diagnosis	20	35	0.17583	5.1e-05	Healthy	microArray
Differentially expressed miRNAs in sepsis- induced acute kidney injury target oxidative stress and mitochondrial dysfunction pathways	Ge et al	PLOS one	2017	sepsis	KDIGO	serum	hsa-miR-1262	within 24hr of diagnosis	20	35	0.20518	5.2e-05	Healthy	microArray
Differentially expressed miRNAs in sepsis- induced acute kidney injury target oxidative stress and mitochondrial dysfunction pathways	Ge et al	PLOS one	2017	sepsis	KDIGO	serum	hsa-miR-451a	within 24hr of diagnosis	20	35	0.06755	5.2e-05	Healthy	microArray
Differentially expressed miRNAs in sepsis- induced acute kidney injury target oxidative stress and mitochondrial dysfunction pathways	Ge et al	PLOS one	2017	sepsis	KDIGO	serum	hsa-miR-3591-3p	within 24hr of diagnosis	20	35	0.14299	5.3e-05	Healthy	microArray
Differentially expressed miRNAs in sepsis- induced acute kidney injury target oxidative stress and mitochondrial dysfunction pathways	Ge et al	PLOS one	2017	sepsis	KDIGO	serum	hsa-miR-30e-3p	within 24hr of diagnosis	20	35	0.18232	5.5e-05	Healthy	microArray
Differentially expressed miRNAs in sepsis- induced acute kidney injury target oxidative stress and mitochondrial dysfunction pathways	Ge et al	PLOS one	2017	sepsis	KDIGO	serum	hsa-miR-193a-3p	within 24hr of diagnosis	20	35	0.27469	6.2e-05	Healthy	microArray
Differentially expressed miRNAs in sepsis- induced acute kidney injury target oxidative stress and mitochondrial dysfunction pathways	Ge et al	PLOS one	2017	sepsis	KDIGO	serum	hsa-miR-338-3p	within 24hr of diagnosis	20	35	0.16772	6.2e-05	Healthy	microArray
Differentially expressed miRNAs in sepsis- induced acute kidney injury target oxidative stress and mitochondrial dysfunction pathways	Ge et al	PLOS one	2017	sepsis	KDIGO	serum	hsa-miR-26b-3p	within 24hr of diagnosis	20	35	0.16875	6.3e-05	Healthy	microArray
Differentially expressed miRNAs in sepsis- induced acute kidney injury target oxidative stress and mitochondrial dysfunction pathways	Ge et al	PLOS one	2017	sepsis	KDIGO	serum	hsa-miR-5702	within 24hr of diagnosis	20	35	0.10022	6.8e-05	Healthy	microArray
Differentially expressed miRNAs in sepsis- induced acute kidney injury target oxidative stress and mitochondrial dysfunction pathways	Ge et al	PLOS one	2017	sepsis	KDIGO	serum	hsa-miR-520e	within 24hr of diagnosis	20	35	0.15434	6.9e-05	Healthy	microArray
Differentially expressed miRNAs in sepsis- induced acute kidney injury target oxidative stress and mitochondrial dysfunction pathways	Ge et al	PLOS one	2017	sepsis	KDIGO	serum	hsa-miR-297	within 24hr of diagnosis	20	35	0.1214	7e-05	Healthy	microArray
Differentially expressed miRNAs in sepsis- induced acute kidney injury target oxidative stress and mitochondrial dysfunction pathways	Ge et al	PLOS one	2017	sepsis	KDIGO	serum	hsa-miR-5047	within 24hr of diagnosis	20	35	0.19365	7.2e-05	Healthy	microArray
Differentially expressed miRNAs in sepsis- induced acute kidney injury target oxidative stress and mitochondrial dysfunction pathways	Ge et al	PLOS one	2017	sepsis	KDIGO	serum	hsa-miR-3675-5p	within 24hr of diagnosis	20	35	0.13323	7.2e-05	Healthy	microArray
Differentially expressed miRNAs in sepsis- induced acute kidney injury target oxidative stress and mitochondrial dysfunction pathways	Ge et al	PLOS one	2017	sepsis	KDIGO	serum	hsa-miR-548h-5p	within 24hr of diagnosis	20	35	0.14934	7.7e-05	Healthy	microArray
Differentially expressed miRNAs in sepsis- induced acute kidney injury target oxidative stress and mitochondrial dysfunction pathways	Ge et al	PLOS one	2017	sepsis	KDIGO	serum	hsa-miR-501-5p	within 24hr of diagnosis	20	35	0.35908	7.8e-05	Healthy	microArray
Differentially expressed miRNAs in sepsis- induced acute kidney injury target oxidative stress and mitochondrial dysfunction pathways	Ge et al	PLOS one	2017	sepsis	KDIGO	serum	hsa-miRPlus-A1086	within 24hr of diagnosis	20	35	0.18973	7.8e-05	Healthy	microArray
Differentially expressed miRNAs in sepsis- induced acute kidney injury target oxidative stress and mitochondrial dysfunction pathways	Ge et al	PLOS one	2017	sepsis	KDIGO	serum	hsa-miR-18a-3p	within 24hr of diagnosis	20	35	0.13012	7.9e-05	Healthy	microArray
Differentially expressed miRNAs in sepsis- induced acute kidney injury target oxidative stress and mitochondrial dysfunction pathways	Ge et al	PLOS one	2017	sepsis	KDIGO	serum	hsa-miR-30a-5p	within 24hr of diagnosis	20	35	0.14322	8e-05	Healthy	microArray
Differentially expressed miRNAs in sepsis- induced acute kidney injury target oxidative stress and mitochondrial dysfunction pathways	Ge et al	PLOS one	2017	sepsis	KDIGO	serum	hsa-miR-29a-5p	within 24hr of diagnosis	20	35	0.27609	8.1e-05	Healthy	microArray
Differentially expressed miRNAs in sepsis- induced acute kidney injury target oxidative stress and mitochondrial dysfunction pathways	Ge et al	PLOS one	2017	sepsis	KDIGO	serum	hsa-miR-517a-3p/hsa-miR-517b-3p	within 24hr of diagnosis	20	35	0.23441	8.3e-05	Healthy	microArray
Differentially expressed miRNAs in sepsis- induced acute kidney injury target oxidative stress and mitochondrial dysfunction pathways	Ge et al	PLOS one	2017	sepsis	KDIGO	serum	hsa-miR-93-5p	within 24hr of diagnosis	20	35	0.22183	8.6e-05	Healthy	microArray
Differentially expressed miRNAs in sepsis- induced acute kidney injury target oxidative stress and mitochondrial dysfunction pathways	Ge et al	PLOS one	2017	sepsis	KDIGO	serum	hsa-miR-3714	within 24hr of diagnosis	20	35	0.24645	8.6e-05	Healthy	microArray
Differentially expressed miRNAs in sepsis- induced acute kidney injury target oxidative stress and mitochondrial dysfunction pathways	Ge et al	PLOS one	2017	sepsis	KDIGO	serum	hsa-miR-21-3p	within 24hr of diagnosis	20	35	0.06725	8.8e-05	Healthy	microArray
Differentially expressed miRNAs in sepsis- induced acute kidney injury target oxidative stress and mitochondrial dysfunction pathways	Ge et al	PLOS one	2017	sepsis	KDIGO	serum	hsa-miR-876-5p	within 24hr of diagnosis	20	35	0.23783	8.8e-05	Healthy	microArray
Differentially expressed miRNAs in sepsis- induced acute kidney injury target oxidative stress and mitochondrial dysfunction pathways	Ge et al	PLOS one	2017	sepsis	KDIGO	serum	hsa-miR-1225-5p	within 24hr of diagnosis	20	35	0.16518	9.1e-05	Healthy	microArray
Differentially expressed miRNAs in sepsis- induced acute kidney injury target oxidative stress and mitochondrial dysfunction pathways	Ge et al	PLOS one	2017	sepsis	KDIGO	serum	hsa-miR-92a-3p	within 24hr of diagnosis	20	35	0.24658	9.2e-05	Healthy	microArray
Differentially expressed miRNAs in sepsis- induced acute kidney injury target oxidative stress and mitochondrial dysfunction pathways	Ge et al	PLOS one	2017	sepsis	KDIGO	serum	hsa-miR-30d-5p	within 24hr of diagnosis	20	35	0.28804	9.3e-05	Healthy	microArray
Differentially expressed miRNAs in sepsis- induced acute kidney injury target oxidative stress and mitochondrial dysfunction pathways	Ge et al	PLOS one	2017	sepsis	KDIGO	serum	hsa-miR-4705	within 24hr of diagnosis	20	35	0.1724	9.6e-05	Healthy	microArray
Differentially expressed miRNAs in sepsis- induced acute kidney injury target oxidative stress and mitochondrial dysfunction pathways	Ge et al	PLOS one	2017	sepsis	KDIGO	serum	hsa-miR-1297	within 24hr of diagnosis	20	35	0.13656	9.9e-05	Healthy	microArray
Differentially expressed miRNAs in sepsis- induced acute kidney injury target oxidative stress and mitochondrial dysfunction pathways	Ge et al	PLOS one	2017	sepsis	KDIGO	serum	hsa-miR-3680-3p	within 24hr of diagnosis	20	35	0.17069	9.9e-05	Healthy	microArray
Differentially expressed miRNAs in sepsis- induced acute kidney injury target oxidative stress and mitochondrial dysfunction pathways	Ge et al	PLOS one	2017	sepsis	KDIGO	serum	hsa-miR-3681-5p	within 24hr of diagnosis	20	35	0.16027	0.0001	Healthy	microArray
Differentially expressed miRNAs in sepsis- induced acute kidney injury target oxidative stress and mitochondrial dysfunction pathways	Ge et al	PLOS one	2017	sepsis	KDIGO	serum	hsa-miR-654-3p	within 24hr of diagnosis	20	35	0.27587	0.0001	Healthy	microArray
Differentially expressed miRNAs in sepsis- induced acute kidney injury target oxidative stress and mitochondrial dysfunction pathways	Ge et al	PLOS one	2017	sepsis	KDIGO	serum	hsa-miR-376b-5p/hsa-miR-376c-5p	within 24hr of diagnosis	20	35	0.16622	0.0001	Healthy	microArray
Differentially expressed miRNAs in sepsis- induced acute kidney injury target oxidative stress and mitochondrial dysfunction pathways	Ge et al	PLOS one	2017	sepsis	KDIGO	serum	hsa-miR-33a-3p	within 24hr of diagnosis	20	35	0.1103	0.00011	Healthy	microArray
Differentially expressed miRNAs in sepsis- induced acute kidney injury target oxidative stress and mitochondrial dysfunction pathways	Ge et al	PLOS one	2017	sepsis	KDIGO	serum	hsa-let-7b-5p	within 24hr of diagnosis	20	35	0.18499	0.00011	Healthy	microArray
Differentially expressed miRNAs in sepsis- induced acute kidney injury target oxidative stress and mitochondrial dysfunction pathways	Ge et al	PLOS one	2017	sepsis	KDIGO	serum	hsa-miR-25-3p	within 24hr of diagnosis	20	35	0.3018	0.00011	Healthy	microArray
Differentially expressed miRNAs in sepsis- induced acute kidney injury target oxidative stress and mitochondrial dysfunction pathways	Ge et al	PLOS one	2017	sepsis	KDIGO	serum	hsa-miR-3613-5p	within 24hr of diagnosis	20	35	0.18995	0.00012	Healthy	microArray
Differentially expressed miRNAs in sepsis- induced acute kidney injury target oxidative stress and mitochondrial dysfunction pathways	Ge et al	PLOS one	2017	sepsis	KDIGO	serum	hsa-miR-1260a	within 24hr of diagnosis	20	35	0.32492	0.00012	Healthy	microArray
Differentially expressed miRNAs in sepsis- induced acute kidney injury target oxidative stress and mitochondrial dysfunction pathways	Ge et al	PLOS one	2017	sepsis	KDIGO	serum	hsa-miR-2681-5p	within 24hr of diagnosis	20	35	0.17325	0.00012	Healthy	microArray
Differentially expressed miRNAs in sepsis- induced acute kidney injury target oxidative stress and mitochondrial dysfunction pathways	Ge et al	PLOS one	2017	sepsis	KDIGO	serum	hsa-miR-4490	within 24hr of diagnosis	20	35	0.5712	0.00012	Healthy	microArray
Differentially expressed miRNAs in sepsis- induced acute kidney injury target oxidative stress and mitochondrial dysfunction pathways	Ge et al	PLOS one	2017	sepsis	KDIGO	serum	hsa-let-7e-3p	within 24hr of diagnosis	20	35	0.18345	0.00013	Healthy	microArray
Differentially expressed miRNAs in sepsis- induced acute kidney injury target oxidative stress and mitochondrial dysfunction pathways	Ge et al	PLOS one	2017	sepsis	KDIGO	serum	hsa-miR-652-3p	within 24hr of diagnosis	20	35	0.20942	0.00013	Healthy	microArray
Differentially expressed miRNAs in sepsis- induced acute kidney injury target oxidative stress and mitochondrial dysfunction pathways	Ge et al	PLOS one	2017	sepsis	KDIGO	serum	hsa-miR-526b-5p	within 24hr of diagnosis	20	35	0.18115	0.00013	Healthy	microArray
Differentially expressed miRNAs in sepsis- induced acute kidney injury target oxidative stress and mitochondrial dysfunction pathways	Ge et al	PLOS one	2017	sepsis	KDIGO	serum	hsa-miR-550a-3-5p/hsa-miR-550a-5p	within 24hr of diagnosis	20	35	0.29081	0.00013	Healthy	microArray
Differentially expressed miRNAs in sepsis- induced acute kidney injury target oxidative stress and mitochondrial dysfunction pathways	Ge et al	PLOS one	2017	sepsis	KDIGO	serum	hsa-miR-15b-5p	within 24hr of diagnosis	20	35	0.18258	0.00013	Healthy	microArray
Differentially expressed miRNAs in sepsis- induced acute kidney injury target oxidative stress and mitochondrial dysfunction pathways	Ge et al	PLOS one	2017	sepsis	KDIGO	serum	hsa-miR-4704-5p	within 24hr of diagnosis	20	35	0.07382	0.00013	Healthy	microArray
Differentially expressed miRNAs in sepsis- induced acute kidney injury target oxidative stress and mitochondrial dysfunction pathways	Ge et al	PLOS one	2017	sepsis	KDIGO	serum	hsa-miR-661	within 24hr of diagnosis	20	35	0.30458	0.00013	Healthy	microArray
Differentially expressed miRNAs in sepsis- induced acute kidney injury target oxidative stress and mitochondrial dysfunction pathways	Ge et al	PLOS one	2017	sepsis	KDIGO	serum	hsa-miR-188-5p	within 24hr of diagnosis	20	35	0.13509	0.00014	Healthy	microArray
Differentially expressed miRNAs in sepsis- induced acute kidney injury target oxidative stress and mitochondrial dysfunction pathways	Ge et al	PLOS one	2017	sepsis	KDIGO	serum	hsa-miR-1268a/hsa-miR-1268b	within 24hr of diagnosis	20	35	0.23393	0.00014	Healthy	microArray
Differentially expressed miRNAs in sepsis- induced acute kidney injury target oxidative stress and mitochondrial dysfunction pathways	Ge et al	PLOS one	2017	sepsis	KDIGO	serum	hsa-miR-4763-3p	within 24hr of diagnosis	20	35	0.16098	0.00014	Healthy	microArray
Differentially expressed miRNAs in sepsis- induced acute kidney injury target oxidative stress and mitochondrial dysfunction pathways	Ge et al	PLOS one	2017	sepsis	KDIGO	serum	hsa-miR-551a	within 24hr of diagnosis	20	35	0.3575	0.00014	Healthy	microArray
Differentially expressed miRNAs in sepsis- induced acute kidney injury target oxidative stress and mitochondrial dysfunction pathways	Ge et al	PLOS one	2017	sepsis	KDIGO	serum	hsa-miR-664b-5p	within 24hr of diagnosis	20	35	0.36946	0.00014	Healthy	microArray
Differentially expressed miRNAs in sepsis- induced acute kidney injury target oxidative stress and mitochondrial dysfunction pathways	Ge et al	PLOS one	2017	sepsis	KDIGO	serum	hsa-miR-517c-3p	within 24hr of diagnosis	20	35	0.22571	0.00014	Healthy	microArray
Differentially expressed miRNAs in sepsis- induced acute kidney injury target oxidative stress and mitochondrial dysfunction pathways	Ge et al	PLOS one	2017	sepsis	KDIGO	serum	hsa-miR-374a-5p	within 24hr of diagnosis	20	35	0.10714	0.00015	Healthy	microArray
Differentially expressed miRNAs in sepsis- induced acute kidney injury target oxidative stress and mitochondrial dysfunction pathways	Ge et al	PLOS one	2017	sepsis	KDIGO	serum	hsa-miR-3137	within 24hr of diagnosis	20	35	0.18892	0.00015	Healthy	microArray
Differentially expressed miRNAs in sepsis- induced acute kidney injury target oxidative stress and mitochondrial dysfunction pathways	Ge et al	PLOS one	2017	sepsis	KDIGO	serum	hsa-miR-20b-5p	within 24hr of diagnosis	20	35	0.10587	0.00016	Healthy	microArray
Differentially expressed miRNAs in sepsis- induced acute kidney injury target oxidative stress and mitochondrial dysfunction pathways	Ge et al	PLOS one	2017	sepsis	KDIGO	serum	hsa-miR-3665	within 24hr of diagnosis	20	35	0.60259	0.00016	Healthy	microArray
Differentially expressed miRNAs in sepsis- induced acute kidney injury target oxidative stress and mitochondrial dysfunction pathways	Ge et al	PLOS one	2017	sepsis	KDIGO	serum	hsa-miR-190a-5p	within 24hr of diagnosis	20	35	0.21157	0.00016	Healthy	microArray
Differentially expressed miRNAs in sepsis- induced acute kidney injury target oxidative stress and mitochondrial dysfunction pathways	Ge et al	PLOS one	2017	sepsis	KDIGO	serum	hsa-miR-105-3p	within 24hr of diagnosis	20	35	0.22278	0.00017	Healthy	microArray
Differentially expressed miRNAs in sepsis- induced acute kidney injury target oxidative stress and mitochondrial dysfunction pathways	Ge et al	PLOS one	2017	sepsis	KDIGO	serum	hsa-miR-424-5p	within 24hr of diagnosis	20	35	0.23782	0.00017	Healthy	microArray
Differentially expressed miRNAs in sepsis- induced acute kidney injury target oxidative stress and mitochondrial dysfunction pathways	Ge et al	PLOS one	2017	sepsis	KDIGO	serum	hsa-miR-503-3p	within 24hr of diagnosis	20	35	0.03678	0.00017	Healthy	microArray
Differentially expressed miRNAs in sepsis- induced acute kidney injury target oxidative stress and mitochondrial dysfunction pathways	Ge et al	PLOS one	2017	sepsis	KDIGO	serum	hsa-miR-1185-5p	within 24hr of diagnosis	20	35	0.16908	0.00018	Healthy	microArray
Differentially expressed miRNAs in sepsis- induced acute kidney injury target oxidative stress and mitochondrial dysfunction pathways	Ge et al	PLOS one	2017	sepsis	KDIGO	serum	hsa-miR-3664-5p	within 24hr of diagnosis	20	35	0.17629	0.00019	Healthy	microArray
Differentially expressed miRNAs in sepsis- induced acute kidney injury target oxidative stress and mitochondrial dysfunction pathways	Ge et al	PLOS one	2017	sepsis	KDIGO	serum	hsa-miR-590-3p	within 24hr of diagnosis	20	35	0.09114	0.00019	Healthy	microArray
Differentially expressed miRNAs in sepsis- induced acute kidney injury target oxidative stress and mitochondrial dysfunction pathways	Ge et al	PLOS one	2017	sepsis	KDIGO	serum	hsa-miR-675-3p	within 24hr of diagnosis	20	35	0.25528	0.00019	Healthy	microArray
Differentially expressed miRNAs in sepsis- induced acute kidney injury target oxidative stress and mitochondrial dysfunction pathways	Ge et al	PLOS one	2017	sepsis	KDIGO	serum	hsa-miR-939-5p	within 24hr of diagnosis	20	35	0.26159	0.00019	Healthy	microArray
Differentially expressed miRNAs in sepsis- induced acute kidney injury target oxidative stress and mitochondrial dysfunction pathways	Ge et al	PLOS one	2017	sepsis	KDIGO	serum	hsa-miR-34c-5p	within 24hr of diagnosis	20	35	0.1608	0.0002	Healthy	microArray
Differentially expressed miRNAs in sepsis- induced acute kidney injury target oxidative stress and mitochondrial dysfunction pathways	Ge et al	PLOS one	2017	sepsis	KDIGO	serum	hsa-miR-1290	within 24hr of diagnosis	20	35	0.19937	0.0002	Healthy	microArray
Differentially expressed miRNAs in sepsis- induced acute kidney injury target oxidative stress and mitochondrial dysfunction pathways	Ge et al	PLOS one	2017	sepsis	KDIGO	serum	hsa-miR-3154	within 24hr of diagnosis	20	35	0.39007	0.00021	Healthy	microArray
Differentially expressed miRNAs in sepsis- induced acute kidney injury target oxidative stress and mitochondrial dysfunction pathways	Ge et al	PLOS one	2017	sepsis	KDIGO	serum	hsa-miR-619-3p	within 24hr of diagnosis	20	35	0.10534	0.00022	Healthy	microArray
Differentially expressed miRNAs in sepsis- induced acute kidney injury target oxidative stress and mitochondrial dysfunction pathways	Ge et al	PLOS one	2017	sepsis	KDIGO	serum	hsa-miR-488-3p	within 24hr of diagnosis	20	35	0.25565	0.00022	Healthy	microArray
Differentially expressed miRNAs in sepsis- induced acute kidney injury target oxidative stress and mitochondrial dysfunction pathways	Ge et al	PLOS one	2017	sepsis	KDIGO	serum	hsa-miR-125b-5p	within 24hr of diagnosis	20	35	0.19385	0.00022	Healthy	microArray
Differentially expressed miRNAs in sepsis- induced acute kidney injury target oxidative stress and mitochondrial dysfunction pathways	Ge et al	PLOS one	2017	sepsis	KDIGO	serum	hsa-miR-588	within 24hr of diagnosis	20	35	0.20009	0.00022	Healthy	microArray
Differentially expressed miRNAs in sepsis- induced acute kidney injury target oxidative stress and mitochondrial dysfunction pathways	Ge et al	PLOS one	2017	sepsis	KDIGO	serum	hsa-miR-541-3p	within 24hr of diagnosis	20	35	0.16638	0.00022	Healthy	microArray
Differentially expressed miRNAs in sepsis- induced acute kidney injury target oxidative stress and mitochondrial dysfunction pathways	Ge et al	PLOS one	2017	sepsis	KDIGO	serum	hsa-miR-4502	within 24hr of diagnosis	20	35	0.12817	0.00022	Healthy	microArray
Differentially expressed miRNAs in sepsis- induced acute kidney injury target oxidative stress and mitochondrial dysfunction pathways	Ge et al	PLOS one	2017	sepsis	KDIGO	serum	hsa-miR-18b-5p	within 24hr of diagnosis	20	35	0.15401	0.00022	Healthy	microArray
Differentially expressed miRNAs in sepsis- induced acute kidney injury target oxidative stress and mitochondrial dysfunction pathways	Ge et al	PLOS one	2017	sepsis	KDIGO	serum	hsa-miR-1225-3p	within 24hr of diagnosis	20	35	0.15726	0.00023	Healthy	microArray
Differentially expressed miRNAs in sepsis- induced acute kidney injury target oxidative stress and mitochondrial dysfunction pathways	Ge et al	PLOS one	2017	sepsis	KDIGO	serum	hsa-miR-513a-5p	within 24hr of diagnosis	20	35	0.24965	0.00025	Healthy	microArray
Differentially expressed miRNAs in sepsis- induced acute kidney injury target oxidative stress and mitochondrial dysfunction pathways	Ge et al	PLOS one	2017	sepsis	KDIGO	serum	hsa-miR-126-5p	within 24hr of diagnosis	20	35	0.17284	0.00025	Healthy	microArray
Differentially expressed miRNAs in sepsis- induced acute kidney injury target oxidative stress and mitochondrial dysfunction pathways	Ge et al	PLOS one	2017	sepsis	KDIGO	serum	hsa-miR-1299	within 24hr of diagnosis	20	35	0.35132	0.00025	Healthy	microArray
Differentially expressed miRNAs in sepsis- induced acute kidney injury target oxidative stress and mitochondrial dysfunction pathways	Ge et al	PLOS one	2017	sepsis	KDIGO	serum	hsa-miR-302c-3p	within 24hr of diagnosis	20	35	0.20318	0.00025	Healthy	microArray
Differentially expressed miRNAs in sepsis- induced acute kidney injury target oxidative stress and mitochondrial dysfunction pathways	Ge et al	PLOS one	2017	sepsis	KDIGO	serum	hsa-miR-365a-3p/hsa-miR-365b-3p	within 24hr of diagnosis	20	35	0.36328	0.00025	Healthy	microArray
Differentially expressed miRNAs in sepsis- induced acute kidney injury target oxidative stress and mitochondrial dysfunction pathways	Ge et al	PLOS one	2017	sepsis	KDIGO	serum	hsa-miR-4700-3p	within 24hr of diagnosis	20	35	0.29209	0.00025	Healthy	microArray
Differentially expressed miRNAs in sepsis- induced acute kidney injury target oxidative stress and mitochondrial dysfunction pathways	Ge et al	PLOS one	2017	sepsis	KDIGO	serum	hsa-miR-1293	within 24hr of diagnosis	20	35	0.27729	0.00025	Healthy	microArray
Differentially expressed miRNAs in sepsis- induced acute kidney injury target oxidative stress and mitochondrial dysfunction pathways	Ge et al	PLOS one	2017	sepsis	KDIGO	serum	hsa-miR-4473	within 24hr of diagnosis	20	35	0.40986	0.00026	Healthy	microArray
Differentially expressed miRNAs in sepsis- induced acute kidney injury target oxidative stress and mitochondrial dysfunction pathways	Ge et al	PLOS one	2017	sepsis	KDIGO	serum	hsa-miR-744-3p	within 24hr of diagnosis	20	35	0.17813	0.00027	Healthy	microArray
Differentially expressed miRNAs in sepsis- induced acute kidney injury target oxidative stress and mitochondrial dysfunction pathways	Ge et al	PLOS one	2017	sepsis	KDIGO	serum	hsa-miR-454-3p	within 24hr of diagnosis	20	35	0.14538	0.00027	Healthy	microArray
Differentially expressed miRNAs in sepsis- induced acute kidney injury target oxidative stress and mitochondrial dysfunction pathways	Ge et al	PLOS one	2017	sepsis	KDIGO	serum	hsa-miR-574-3p	within 24hr of diagnosis	20	35	0.32703	0.00027	Healthy	microArray
Differentially expressed miRNAs in sepsis- induced acute kidney injury target oxidative stress and mitochondrial dysfunction pathways	Ge et al	PLOS one	2017	sepsis	KDIGO	serum	hsa-miR-17-5p	within 24hr of diagnosis	20	35	0.17159	0.00027	Healthy	microArray
Differentially expressed miRNAs in sepsis- induced acute kidney injury target oxidative stress and mitochondrial dysfunction pathways	Ge et al	PLOS one	2017	sepsis	KDIGO	serum	hsa-miR-373-5p	within 24hr of diagnosis	20	35	2.07118	0.00028	Healthy	microArray
Differentially expressed miRNAs in sepsis- induced acute kidney injury target oxidative stress and mitochondrial dysfunction pathways	Ge et al	PLOS one	2017	sepsis	KDIGO	serum	hsa-miR-758-3p	within 24hr of diagnosis	20	35	0.19601	0.00028	Healthy	microArray
Differentially expressed miRNAs in sepsis- induced acute kidney injury target oxidative stress and mitochondrial dysfunction pathways	Ge et al	PLOS one	2017	sepsis	KDIGO	serum	hsa-miR-508-5p	within 24hr of diagnosis	20	35	2.05162	0.00028	Healthy	microArray
Differentially expressed miRNAs in sepsis- induced acute kidney injury target oxidative stress and mitochondrial dysfunction pathways	Ge et al	PLOS one	2017	sepsis	KDIGO	serum	hsa-miR-150-5p	within 24hr of diagnosis	20	35	0.43187	0.00029	Healthy	microArray
Differentially expressed miRNAs in sepsis- induced acute kidney injury target oxidative stress and mitochondrial dysfunction pathways	Ge et al	PLOS one	2017	sepsis	KDIGO	serum	hsa-miR-1914-3p	within 24hr of diagnosis	20	35	0.3046	0.00029	Healthy	microArray
Differentially expressed miRNAs in sepsis- induced acute kidney injury target oxidative stress and mitochondrial dysfunction pathways	Ge et al	PLOS one	2017	sepsis	KDIGO	serum	hsa-miR-186-5p	within 24hr of diagnosis	20	35	0.17642	0.00029	Healthy	microArray
Differentially expressed miRNAs in sepsis- induced acute kidney injury target oxidative stress and mitochondrial dysfunction pathways	Ge et al	PLOS one	2017	sepsis	KDIGO	serum	hsa-miR-3914	within 24hr of diagnosis	20	35	0.145	0.00029	Healthy	microArray
Differentially expressed miRNAs in sepsis- induced acute kidney injury target oxidative stress and mitochondrial dysfunction pathways	Ge et al	PLOS one	2017	sepsis	KDIGO	serum	hsa-miR-3657	within 24hr of diagnosis	20	35	0.15648	0.0003	Healthy	microArray
Differentially expressed miRNAs in sepsis- induced acute kidney injury target oxidative stress and mitochondrial dysfunction pathways	Ge et al	PLOS one	2017	sepsis	KDIGO	serum	hsa-miR-1587	within 24hr of diagnosis	20	35	0.35158	0.0003	Healthy	microArray
Differentially expressed miRNAs in sepsis- induced acute kidney injury target oxidative stress and mitochondrial dysfunction pathways	Ge et al	PLOS one	2017	sepsis	KDIGO	serum	hsa-miR-1289	within 24hr of diagnosis	20	35	0.21454	0.00032	Healthy	microArray
Differentially expressed miRNAs in sepsis- induced acute kidney injury target oxidative stress and mitochondrial dysfunction pathways	Ge et al	PLOS one	2017	sepsis	KDIGO	serum	hsa-miR-144-3p	within 24hr of diagnosis	20	35	0.15438	0.00032	Healthy	microArray
Differentially expressed miRNAs in sepsis- induced acute kidney injury target oxidative stress and mitochondrial dysfunction pathways	Ge et al	PLOS one	2017	sepsis	KDIGO	serum	hsa-miR-1912	within 24hr of diagnosis	20	35	0.2096	0.00033	Healthy	microArray
Differentially expressed miRNAs in sepsis- induced acute kidney injury target oxidative stress and mitochondrial dysfunction pathways	Ge et al	PLOS one	2017	sepsis	KDIGO	serum	hsa-let-7f-5p	within 24hr of diagnosis	20	35	0.18811	0.00033	Healthy	microArray
Differentially expressed miRNAs in sepsis- induced acute kidney injury target oxidative stress and mitochondrial dysfunction pathways	Ge et al	PLOS one	2017	sepsis	KDIGO	serum	hsa-miR-3126-5p	within 24hr of diagnosis	20	35	0.1201	0.00033	Healthy	microArray
Differentially expressed miRNAs in sepsis- induced acute kidney injury target oxidative stress and mitochondrial dysfunction pathways	Ge et al	PLOS one	2017	sepsis	KDIGO	serum	hsa-miR-30c-5p	within 24hr of diagnosis	20	35	0.15753	0.00034	Healthy	microArray
Differentially expressed miRNAs in sepsis- induced acute kidney injury target oxidative stress and mitochondrial dysfunction pathways	Ge et al	PLOS one	2017	sepsis	KDIGO	serum	hsa-miR-122-5p	within 24hr of diagnosis	20	35	0.252	0.00034	Healthy	microArray
Differentially expressed miRNAs in sepsis- induced acute kidney injury target oxidative stress and mitochondrial dysfunction pathways	Ge et al	PLOS one	2017	sepsis	KDIGO	serum	hsa-miR-199b-5p	within 24hr of diagnosis	20	35	0.37481	0.00034	Healthy	microArray
Differentially expressed miRNAs in sepsis- induced acute kidney injury target oxidative stress and mitochondrial dysfunction pathways	Ge et al	PLOS one	2017	sepsis	KDIGO	serum	hsa-miR-320d	within 24hr of diagnosis	20	35	0.28478	0.00035	Healthy	microArray
Differentially expressed miRNAs in sepsis- induced acute kidney injury target oxidative stress and mitochondrial dysfunction pathways	Ge et al	PLOS one	2017	sepsis	KDIGO	serum	hsa-miR-636	within 24hr of diagnosis	20	35	0.23693	0.00035	Healthy	microArray
Differentially expressed miRNAs in sepsis- induced acute kidney injury target oxidative stress and mitochondrial dysfunction pathways	Ge et al	PLOS one	2017	sepsis	KDIGO	serum	hsa-miR-19a-3p	within 24hr of diagnosis	20	35	0.2153	0.00037	Healthy	microArray
Differentially expressed miRNAs in sepsis- induced acute kidney injury target oxidative stress and mitochondrial dysfunction pathways	Ge et al	PLOS one	2017	sepsis	KDIGO	serum	hsa-miR-374c-5p	within 24hr of diagnosis	20	35	0.09232	0.00037	Healthy	microArray
Differentially expressed miRNAs in sepsis- induced acute kidney injury target oxidative stress and mitochondrial dysfunction pathways	Ge et al	PLOS one	2017	sepsis	KDIGO	serum	hsa-miR-520b/hsa-miR-520c-3p	within 24hr of diagnosis	20	35	0.08218	0.00038	Healthy	microArray
Differentially expressed miRNAs in sepsis- induced acute kidney injury target oxidative stress and mitochondrial dysfunction pathways	Ge et al	PLOS one	2017	sepsis	KDIGO	serum	hsa-miR-1294	within 24hr of diagnosis	20	35	0.35871	0.00038	Healthy	microArray
Differentially expressed miRNAs in sepsis- induced acute kidney injury target oxidative stress and mitochondrial dysfunction pathways	Ge et al	PLOS one	2017	sepsis	KDIGO	serum	hsa-miR-889-3p	within 24hr of diagnosis	20	35	0.14613	0.00038	Healthy	microArray
Differentially expressed miRNAs in sepsis- induced acute kidney injury target oxidative stress and mitochondrial dysfunction pathways	Ge et al	PLOS one	2017	sepsis	KDIGO	serum	hsa-miR-1305	within 24hr of diagnosis	20	35	0.12018	0.00038	Healthy	microArray
Differentially expressed miRNAs in sepsis- induced acute kidney injury target oxidative stress and mitochondrial dysfunction pathways	Ge et al	PLOS one	2017	sepsis	KDIGO	serum	hsa-miR-5694	within 24hr of diagnosis	20	35	0.18793	0.00038	Healthy	microArray
Differentially expressed miRNAs in sepsis- induced acute kidney injury target oxidative stress and mitochondrial dysfunction pathways	Ge et al	PLOS one	2017	sepsis	KDIGO	serum	hsa-miR-4765	within 24hr of diagnosis	20	35	0.11561	0.00038	Healthy	microArray
Differentially expressed miRNAs in sepsis- induced acute kidney injury target oxidative stress and mitochondrial dysfunction pathways	Ge et al	PLOS one	2017	sepsis	KDIGO	serum	hsa-miR-3170	within 24hr of diagnosis	20	35	0.20156	0.00039	Healthy	microArray
Differentially expressed miRNAs in sepsis- induced acute kidney injury target oxidative stress and mitochondrial dysfunction pathways	Ge et al	PLOS one	2017	sepsis	KDIGO	serum	hsa-miR-644a	within 24hr of diagnosis	20	35	0.22892	0.00039	Healthy	microArray
Differentially expressed miRNAs in sepsis- induced acute kidney injury target oxidative stress and mitochondrial dysfunction pathways	Ge et al	PLOS one	2017	sepsis	KDIGO	serum	hsa-miR-500a-3p	within 24hr of diagnosis	20	35	0.23871	0.00039	Healthy	microArray
Differentially expressed miRNAs in sepsis- induced acute kidney injury target oxidative stress and mitochondrial dysfunction pathways	Ge et al	PLOS one	2017	sepsis	KDIGO	serum	hsa-miR-152-3p	within 24hr of diagnosis	20	35	0.18856	0.00041	Healthy	microArray
Differentially expressed miRNAs in sepsis- induced acute kidney injury target oxidative stress and mitochondrial dysfunction pathways	Ge et al	PLOS one	2017	sepsis	KDIGO	serum	hsa-miR-323a-5p	within 24hr of diagnosis	20	35	0.29014	0.00041	Healthy	microArray
Differentially expressed miRNAs in sepsis- induced acute kidney injury target oxidative stress and mitochondrial dysfunction pathways	Ge et al	PLOS one	2017	sepsis	KDIGO	serum	hsa-miR-5698	within 24hr of diagnosis	20	35	0.46039	0.00041	Healthy	microArray
Differentially expressed miRNAs in sepsis- induced acute kidney injury target oxidative stress and mitochondrial dysfunction pathways	Ge et al	PLOS one	2017	sepsis	KDIGO	serum	hsa-miR-1181	within 24hr of diagnosis	20	35	0.24077	0.00042	Healthy	microArray
Differentially expressed miRNAs in sepsis- induced acute kidney injury target oxidative stress and mitochondrial dysfunction pathways	Ge et al	PLOS one	2017	sepsis	KDIGO	serum	hsa-miR-506-3p	within 24hr of diagnosis	20	35	0.10623	0.00042	Healthy	microArray
Differentially expressed miRNAs in sepsis- induced acute kidney injury target oxidative stress and mitochondrial dysfunction pathways	Ge et al	PLOS one	2017	sepsis	KDIGO	serum	hsa-miR-26b-5p	within 24hr of diagnosis	20	35	0.07273	0.00042	Healthy	microArray
Differentially expressed miRNAs in sepsis- induced acute kidney injury target oxidative stress and mitochondrial dysfunction pathways	Ge et al	PLOS one	2017	sepsis	KDIGO	serum	hsa-miR-510-5p	within 24hr of diagnosis	20	35	0.17416	0.00043	Healthy	microArray
Differentially expressed miRNAs in sepsis- induced acute kidney injury target oxidative stress and mitochondrial dysfunction pathways	Ge et al	PLOS one	2017	sepsis	KDIGO	serum	hsa-miR-4659a-5p	within 24hr of diagnosis	20	35	0.27461	0.00043	Healthy	microArray
Differentially expressed miRNAs in sepsis- induced acute kidney injury target oxidative stress and mitochondrial dysfunction pathways	Ge et al	PLOS one	2017	sepsis	KDIGO	serum	hsa-miR-521	within 24hr of diagnosis	20	35	0.07109	0.00044	Healthy	microArray
Differentially expressed miRNAs in sepsis- induced acute kidney injury target oxidative stress and mitochondrial dysfunction pathways	Ge et al	PLOS one	2017	sepsis	KDIGO	serum	hsa-miR-325	within 24hr of diagnosis	20	35	0.29015	0.00044	Healthy	microArray
Differentially expressed miRNAs in sepsis- induced acute kidney injury target oxidative stress and mitochondrial dysfunction pathways	Ge et al	PLOS one	2017	sepsis	KDIGO	serum	hsa-miR-432-3p	within 24hr of diagnosis	20	35	0.33199	0.00044	Healthy	microArray
Differentially expressed miRNAs in sepsis- induced acute kidney injury target oxidative stress and mitochondrial dysfunction pathways	Ge et al	PLOS one	2017	sepsis	KDIGO	serum	hsa-miR-302f	within 24hr of diagnosis	20	35	0.17155	0.00044	Healthy	microArray
Differentially expressed miRNAs in sepsis- induced acute kidney injury target oxidative stress and mitochondrial dysfunction pathways	Ge et al	PLOS one	2017	sepsis	KDIGO	serum	hsa-miR-146a-3p	within 24hr of diagnosis	20	35	0.14807	0.00046	Healthy	microArray
Differentially expressed miRNAs in sepsis- induced acute kidney injury target oxidative stress and mitochondrial dysfunction pathways	Ge et al	PLOS one	2017	sepsis	KDIGO	serum	hsa-miR-3689a-5p/hsa-miR-3689b-5p/hsa-miR-3689e	within 24hr of diagnosis	20	35	0.30096	0.00048	Healthy	microArray
Differentially expressed miRNAs in sepsis- induced acute kidney injury target oxidative stress and mitochondrial dysfunction pathways	Ge et al	PLOS one	2017	sepsis	KDIGO	serum	hsa-miR-548an	within 24hr of diagnosis	20	35	0.37109	0.00048	Healthy	microArray
Differentially expressed miRNAs in sepsis- induced acute kidney injury target oxidative stress and mitochondrial dysfunction pathways	Ge et al	PLOS one	2017	sepsis	KDIGO	serum	hsa-miR-19b-1-5p	within 24hr of diagnosis	20	35	0.18995	0.00048	Healthy	microArray
Differentially expressed miRNAs in sepsis- induced acute kidney injury target oxidative stress and mitochondrial dysfunction pathways	Ge et al	PLOS one	2017	sepsis	KDIGO	serum	hsa-miR-502-5p	within 24hr of diagnosis	20	35	0.33485	0.00049	Healthy	microArray
Differentially expressed miRNAs in sepsis- induced acute kidney injury target oxidative stress and mitochondrial dysfunction pathways	Ge et al	PLOS one	2017	sepsis	KDIGO	serum	hsa-miR-1295a	within 24hr of diagnosis	20	35	0.19345	0.0005	Healthy	microArray
Differentially expressed miRNAs in sepsis- induced acute kidney injury target oxidative stress and mitochondrial dysfunction pathways	Ge et al	PLOS one	2017	sepsis	KDIGO	serum	hsa-miR-450a-2-3p	within 24hr of diagnosis	20	35	0.4127	0.00052	Healthy	microArray
Differentially expressed miRNAs in sepsis- induced acute kidney injury target oxidative stress and mitochondrial dysfunction pathways	Ge et al	PLOS one	2017	sepsis	KDIGO	serum	hsa-let-7d-3p	within 24hr of diagnosis	20	35	0.44671	0.00052	Healthy	microArray
Differentially expressed miRNAs in sepsis- induced acute kidney injury target oxidative stress and mitochondrial dysfunction pathways	Ge et al	PLOS one	2017	sepsis	KDIGO	serum	hsa-miR-202-5p	within 24hr of diagnosis	20	35	0.17646	0.00053	Healthy	microArray
Differentially expressed miRNAs in sepsis- induced acute kidney injury target oxidative stress and mitochondrial dysfunction pathways	Ge et al	PLOS one	2017	sepsis	KDIGO	serum	hsa-miR-9-5p	within 24hr of diagnosis	20	35	0.20266	0.00053	Healthy	microArray
Differentially expressed miRNAs in sepsis- induced acute kidney injury target oxidative stress and mitochondrial dysfunction pathways	Ge et al	PLOS one	2017	sepsis	KDIGO	serum	hsa-miR-29c-5p	within 24hr of diagnosis	20	35	0.14749	0.00053	Healthy	microArray
Differentially expressed miRNAs in sepsis- induced acute kidney injury target oxidative stress and mitochondrial dysfunction pathways	Ge et al	PLOS one	2017	sepsis	KDIGO	serum	hsa-miR-3909	within 24hr of diagnosis	20	35	0.10023	0.00054	Healthy	microArray
Differentially expressed miRNAs in sepsis- induced acute kidney injury target oxidative stress and mitochondrial dysfunction pathways	Ge et al	PLOS one	2017	sepsis	KDIGO	serum	hsa-miR-3937	within 24hr of diagnosis	20	35	0.22039	0.00054	Healthy	microArray
Differentially expressed miRNAs in sepsis- induced acute kidney injury target oxidative stress and mitochondrial dysfunction pathways	Ge et al	PLOS one	2017	sepsis	KDIGO	serum	hsa-miR-4493	within 24hr of diagnosis	20	35	0.1913	0.00056	Healthy	microArray
Differentially expressed miRNAs in sepsis- induced acute kidney injury target oxidative stress and mitochondrial dysfunction pathways	Ge et al	PLOS one	2017	sepsis	KDIGO	serum	hsa-miR-660-5p	within 24hr of diagnosis	20	35	0.40507	0.00056	Healthy	microArray
Differentially expressed miRNAs in sepsis- induced acute kidney injury target oxidative stress and mitochondrial dysfunction pathways	Ge et al	PLOS one	2017	sepsis	KDIGO	serum	hsa-miR-449a	within 24hr of diagnosis	20	35	0.12563	0.00056	Healthy	microArray
Differentially expressed miRNAs in sepsis- induced acute kidney injury target oxidative stress and mitochondrial dysfunction pathways	Ge et al	PLOS one	2017	sepsis	KDIGO	serum	hsa-miR-2052	within 24hr of diagnosis	20	35	0.15043	0.00056	Healthy	microArray
Differentially expressed miRNAs in sepsis- induced acute kidney injury target oxidative stress and mitochondrial dysfunction pathways	Ge et al	PLOS one	2017	sepsis	KDIGO	serum	hsa-miR-3129-5p	within 24hr of diagnosis	20	35	0.39779	0.00057	Healthy	microArray
Differentially expressed miRNAs in sepsis- induced acute kidney injury target oxidative stress and mitochondrial dysfunction pathways	Ge et al	PLOS one	2017	sepsis	KDIGO	serum	hsa-miR-202-3p	within 24hr of diagnosis	20	35	0.23944	0.00057	Healthy	microArray
Differentially expressed miRNAs in sepsis- induced acute kidney injury target oxidative stress and mitochondrial dysfunction pathways	Ge et al	PLOS one	2017	sepsis	KDIGO	serum	hsa-miR-374c-3p	within 24hr of diagnosis	20	35	0.23889	0.00057	Healthy	microArray
Differentially expressed miRNAs in sepsis- induced acute kidney injury target oxidative stress and mitochondrial dysfunction pathways	Ge et al	PLOS one	2017	sepsis	KDIGO	serum	hsa-miR-3155a	within 24hr of diagnosis	20	35	0.12252	0.00058	Healthy	microArray
Differentially expressed miRNAs in sepsis- induced acute kidney injury target oxidative stress and mitochondrial dysfunction pathways	Ge et al	PLOS one	2017	sepsis	KDIGO	serum	hsa-miR-1207-5p	within 24hr of diagnosis	20	35	0.24175	0.00058	Healthy	microArray
Differentially expressed miRNAs in sepsis- induced acute kidney injury target oxidative stress and mitochondrial dysfunction pathways	Ge et al	PLOS one	2017	sepsis	KDIGO	serum	hsa-miR-2113	within 24hr of diagnosis	20	35	0.46557	0.00059	Healthy	microArray
Differentially expressed miRNAs in sepsis- induced acute kidney injury target oxidative stress and mitochondrial dysfunction pathways	Ge et al	PLOS one	2017	sepsis	KDIGO	serum	hsa-miR-128-1-5p	within 24hr of diagnosis	20	35	0.07809	0.0006	Healthy	microArray
Differentially expressed miRNAs in sepsis- induced acute kidney injury target oxidative stress and mitochondrial dysfunction pathways	Ge et al	PLOS one	2017	sepsis	KDIGO	serum	hsa-miR-539-5p	within 24hr of diagnosis	20	35	0.1861	0.0006	Healthy	microArray
Differentially expressed miRNAs in sepsis- induced acute kidney injury target oxidative stress and mitochondrial dysfunction pathways	Ge et al	PLOS one	2017	sepsis	KDIGO	serum	hsa-miR-3115	within 24hr of diagnosis	20	35	0.1521	0.0006	Healthy	microArray
Differentially expressed miRNAs in sepsis- induced acute kidney injury target oxidative stress and mitochondrial dysfunction pathways	Ge et al	PLOS one	2017	sepsis	KDIGO	serum	hsa-miR-126-3p	within 24hr of diagnosis	20	35	0.23186	0.00061	Healthy	microArray
Differentially expressed miRNAs in sepsis- induced acute kidney injury target oxidative stress and mitochondrial dysfunction pathways	Ge et al	PLOS one	2017	sepsis	KDIGO	serum	hsa-miR-7-5p	within 24hr of diagnosis	20	35	0.41731	0.00062	Healthy	microArray
Differentially expressed miRNAs in sepsis- induced acute kidney injury target oxidative stress and mitochondrial dysfunction pathways	Ge et al	PLOS one	2017	sepsis	KDIGO	serum	hsa-miR-92a-1-5p	within 24hr of diagnosis	20	35	0.25379	0.00063	Healthy	microArray
Differentially expressed miRNAs in sepsis- induced acute kidney injury target oxidative stress and mitochondrial dysfunction pathways	Ge et al	PLOS one	2017	sepsis	KDIGO	serum	hsa-miR-518a-3p	within 24hr of diagnosis	20	35	0.23374	0.00064	Healthy	microArray
Differentially expressed miRNAs in sepsis- induced acute kidney injury target oxidative stress and mitochondrial dysfunction pathways	Ge et al	PLOS one	2017	sepsis	KDIGO	serum	hsa-miR-3924	within 24hr of diagnosis	20	35	0.32287	0.00064	Healthy	microArray
Differentially expressed miRNAs in sepsis- induced acute kidney injury target oxidative stress and mitochondrial dysfunction pathways	Ge et al	PLOS one	2017	sepsis	KDIGO	serum	hsa-miR-376a-5p	within 24hr of diagnosis	20	35	0.12398	0.00065	Healthy	microArray
Differentially expressed miRNAs in sepsis- induced acute kidney injury target oxidative stress and mitochondrial dysfunction pathways	Ge et al	PLOS one	2017	sepsis	KDIGO	serum	hsa-miR-615-5p	within 24hr of diagnosis	20	35	0.25085	0.00066	Healthy	microArray
Differentially expressed miRNAs in sepsis- induced acute kidney injury target oxidative stress and mitochondrial dysfunction pathways	Ge et al	PLOS one	2017	sepsis	KDIGO	serum	hsa-miR-105-5p	within 24hr of diagnosis	20	35	0.11627	0.00067	Healthy	microArray
Differentially expressed miRNAs in sepsis- induced acute kidney injury target oxidative stress and mitochondrial dysfunction pathways	Ge et al	PLOS one	2017	sepsis	KDIGO	serum	hsa-miR-4290	within 24hr of diagnosis	20	35	0.33301	0.00068	Healthy	microArray
Differentially expressed miRNAs in sepsis- induced acute kidney injury target oxidative stress and mitochondrial dysfunction pathways	Ge et al	PLOS one	2017	sepsis	KDIGO	serum	hsa-miR-657	within 24hr of diagnosis	20	35	0.446	0.00068	Healthy	microArray
Differentially expressed miRNAs in sepsis- induced acute kidney injury target oxidative stress and mitochondrial dysfunction pathways	Ge et al	PLOS one	2017	sepsis	KDIGO	serum	hsa-miR-4423-5p	within 24hr of diagnosis	20	35	0.22197	0.00071	Healthy	microArray
Differentially expressed miRNAs in sepsis- induced acute kidney injury target oxidative stress and mitochondrial dysfunction pathways	Ge et al	PLOS one	2017	sepsis	KDIGO	serum	hsa-miR-664a-5p	within 24hr of diagnosis	20	35	0.20311	0.00071	Healthy	microArray
Differentially expressed miRNAs in sepsis- induced acute kidney injury target oxidative stress and mitochondrial dysfunction pathways	Ge et al	PLOS one	2017	sepsis	KDIGO	serum	hsa-miR-181b-5p	within 24hr of diagnosis	20	35	0.27389	0.00072	Healthy	microArray
Differentially expressed miRNAs in sepsis- induced acute kidney injury target oxidative stress and mitochondrial dysfunction pathways	Ge et al	PLOS one	2017	sepsis	KDIGO	serum	hsa-miR-4508	within 24hr of diagnosis	20	35	0.40793	0.00072	Healthy	microArray
Differentially expressed miRNAs in sepsis- induced acute kidney injury target oxidative stress and mitochondrial dysfunction pathways	Ge et al	PLOS one	2017	sepsis	KDIGO	serum	hsa-miR-4761-3p	within 24hr of diagnosis	20	35	0.09527	0.00073	Healthy	microArray
Differentially expressed miRNAs in sepsis- induced acute kidney injury target oxidative stress and mitochondrial dysfunction pathways	Ge et al	PLOS one	2017	sepsis	KDIGO	serum	hsa-miR-3176	within 24hr of diagnosis	20	35	0.15448	0.00073	Healthy	microArray
Differentially expressed miRNAs in sepsis- induced acute kidney injury target oxidative stress and mitochondrial dysfunction pathways	Ge et al	PLOS one	2017	sepsis	KDIGO	serum	hsa-miR-4787-3p	within 24hr of diagnosis	20	35	0.3551	0.00074	Healthy	microArray
Differentially expressed miRNAs in sepsis- induced acute kidney injury target oxidative stress and mitochondrial dysfunction pathways	Ge et al	PLOS one	2017	sepsis	KDIGO	serum	hsa-miR-141-3p	within 24hr of diagnosis	20	35	0.11825	0.00074	Healthy	microArray
Differentially expressed miRNAs in sepsis- induced acute kidney injury target oxidative stress and mitochondrial dysfunction pathways	Ge et al	PLOS one	2017	sepsis	KDIGO	serum	hsa-miR-101-3p	within 24hr of diagnosis	20	35	0.20475	0.00078	Healthy	microArray
Differentially expressed miRNAs in sepsis- induced acute kidney injury target oxidative stress and mitochondrial dysfunction pathways	Ge et al	PLOS one	2017	sepsis	KDIGO	serum	hsa-miR-1229-3p	within 24hr of diagnosis	20	35	0.21752	0.00078	Healthy	microArray
Differentially expressed miRNAs in sepsis- induced acute kidney injury target oxidative stress and mitochondrial dysfunction pathways	Ge et al	PLOS one	2017	sepsis	KDIGO	serum	hsa-miR-32-5p	within 24hr of diagnosis	20	35	0.19582	0.00078	Healthy	microArray
Differentially expressed miRNAs in sepsis- induced acute kidney injury target oxidative stress and mitochondrial dysfunction pathways	Ge et al	PLOS one	2017	sepsis	KDIGO	serum	hsa-miR-3692-5p	within 24hr of diagnosis	20	35	0.23554	0.00079	Healthy	microArray
Differentially expressed miRNAs in sepsis- induced acute kidney injury target oxidative stress and mitochondrial dysfunction pathways	Ge et al	PLOS one	2017	sepsis	KDIGO	serum	hsa-miR-514a-3p	within 24hr of diagnosis	20	35	0.08497	0.00081	Healthy	microArray
Differentially expressed miRNAs in sepsis- induced acute kidney injury target oxidative stress and mitochondrial dysfunction pathways	Ge et al	PLOS one	2017	sepsis	KDIGO	serum	hsa-miR-2277-3p	within 24hr of diagnosis	20	35	0.14179	0.00082	Healthy	microArray
Differentially expressed miRNAs in sepsis- induced acute kidney injury target oxidative stress and mitochondrial dysfunction pathways	Ge et al	PLOS one	2017	sepsis	KDIGO	serum	hsa-miR-532-3p	within 24hr of diagnosis	20	35	0.21014	0.00083	Healthy	microArray
Differentially expressed miRNAs in sepsis- induced acute kidney injury target oxidative stress and mitochondrial dysfunction pathways	Ge et al	PLOS one	2017	sepsis	KDIGO	serum	hsa-miR-769-5p	within 24hr of diagnosis	20	35	0.16758	0.00083	Healthy	microArray
Differentially expressed miRNAs in sepsis- induced acute kidney injury target oxidative stress and mitochondrial dysfunction pathways	Ge et al	PLOS one	2017	sepsis	KDIGO	serum	hsa-miR-3190-3p	within 24hr of diagnosis	20	35	0.15996	0.00085	Healthy	microArray
Differentially expressed miRNAs in sepsis- induced acute kidney injury target oxidative stress and mitochondrial dysfunction pathways	Ge et al	PLOS one	2017	sepsis	KDIGO	serum	hsa-miR-143-5p	within 24hr of diagnosis	20	35	0.16481	0.00085	Healthy	microArray
Differentially expressed miRNAs in sepsis- induced acute kidney injury target oxidative stress and mitochondrial dysfunction pathways	Ge et al	PLOS one	2017	sepsis	KDIGO	serum	hsa-miR-4328	within 24hr of diagnosis	20	35	0.17028	0.00086	Healthy	microArray
Differentially expressed miRNAs in sepsis- induced acute kidney injury target oxidative stress and mitochondrial dysfunction pathways	Ge et al	PLOS one	2017	sepsis	KDIGO	serum	hsa-miR-642b-5p	within 24hr of diagnosis	20	35	0.48159	0.00086	Healthy	microArray
Differentially expressed miRNAs in sepsis- induced acute kidney injury target oxidative stress and mitochondrial dysfunction pathways	Ge et al	PLOS one	2017	sepsis	KDIGO	serum	hsa-miR-561-3p	within 24hr of diagnosis	20	35	0.06215	0.00086	Healthy	microArray
Differentially expressed miRNAs in sepsis- induced acute kidney injury target oxidative stress and mitochondrial dysfunction pathways	Ge et al	PLOS one	2017	sepsis	KDIGO	serum	hsa-miR-214-5p	within 24hr of diagnosis	20	35	0.18063	0.00086	Healthy	microArray
Differentially expressed miRNAs in sepsis- induced acute kidney injury target oxidative stress and mitochondrial dysfunction pathways	Ge et al	PLOS one	2017	sepsis	KDIGO	serum	hsa-miR-34b-5p	within 24hr of diagnosis	20	35	0.16886	0.00086	Healthy	microArray
Differentially expressed miRNAs in sepsis- induced acute kidney injury target oxidative stress and mitochondrial dysfunction pathways	Ge et al	PLOS one	2017	sepsis	KDIGO	serum	hsa-miR-3186-5p	within 24hr of diagnosis	20	35	0.254	0.00086	Healthy	microArray
Differentially expressed miRNAs in sepsis- induced acute kidney injury target oxidative stress and mitochondrial dysfunction pathways	Ge et al	PLOS one	2017	sepsis	KDIGO	serum	hsa-miR-4713-5p	within 24hr of diagnosis	20	35	0.23683	0.00087	Healthy	microArray
Differentially expressed miRNAs in sepsis- induced acute kidney injury target oxidative stress and mitochondrial dysfunction pathways	Ge et al	PLOS one	2017	sepsis	KDIGO	serum	hsa-miR-3173-5p	within 24hr of diagnosis	20	35	0.14582	0.00087	Healthy	microArray
Differentially expressed miRNAs in sepsis- induced acute kidney injury target oxidative stress and mitochondrial dysfunction pathways	Ge et al	PLOS one	2017	sepsis	KDIGO	serum	hsa-miR-25-5p	within 24hr of diagnosis	20	35	0.46375	0.00087	Healthy	microArray
Differentially expressed miRNAs in sepsis- induced acute kidney injury target oxidative stress and mitochondrial dysfunction pathways	Ge et al	PLOS one	2017	sepsis	KDIGO	serum	hsa-miR-5196-3p	within 24hr of diagnosis	20	35	0.56217	0.00088	Healthy	microArray
Differentially expressed miRNAs in sepsis- induced acute kidney injury target oxidative stress and mitochondrial dysfunction pathways	Ge et al	PLOS one	2017	sepsis	KDIGO	serum	hsa-miR-520a-3p	within 24hr of diagnosis	20	35	0.23206	0.00088	Healthy	microArray
Differentially expressed miRNAs in sepsis- induced acute kidney injury target oxidative stress and mitochondrial dysfunction pathways	Ge et al	PLOS one	2017	sepsis	KDIGO	serum	hsa-miR-16-2-3p	within 24hr of diagnosis	20	35	0.09433	0.00088	Healthy	microArray
Differentially expressed miRNAs in sepsis- induced acute kidney injury target oxidative stress and mitochondrial dysfunction pathways	Ge et al	PLOS one	2017	sepsis	KDIGO	serum	hsa-miR-380-3p	within 24hr of diagnosis	20	35	0.09906	0.00088	Healthy	microArray
Differentially expressed miRNAs in sepsis- induced acute kidney injury target oxidative stress and mitochondrial dysfunction pathways	Ge et al	PLOS one	2017	sepsis	KDIGO	serum	hsa-miR-4297	within 24hr of diagnosis	20	35	0.31845	0.00088	Healthy	microArray
Differentially expressed miRNAs in sepsis- induced acute kidney injury target oxidative stress and mitochondrial dysfunction pathways	Ge et al	PLOS one	2017	sepsis	KDIGO	serum	hsa-miR-151a-5p	within 24hr of diagnosis	20	35	0.2443	0.00091	Healthy	microArray
Differentially expressed miRNAs in sepsis- induced acute kidney injury target oxidative stress and mitochondrial dysfunction pathways	Ge et al	PLOS one	2017	sepsis	KDIGO	serum	hsa-miR-450b-3p	within 24hr of diagnosis	20	35	0.22226	0.00091	Healthy	microArray
Differentially expressed miRNAs in sepsis- induced acute kidney injury target oxidative stress and mitochondrial dysfunction pathways	Ge et al	PLOS one	2017	sepsis	KDIGO	serum	hsa-miR-96-5p	within 24hr of diagnosis	20	35	0.26777	0.00091	Healthy	microArray
Differentially expressed miRNAs in sepsis- induced acute kidney injury target oxidative stress and mitochondrial dysfunction pathways	Ge et al	PLOS one	2017	sepsis	KDIGO	serum	hsa-miR-2117	within 24hr of diagnosis	20	35	0.17839	0.00091	Healthy	microArray
Differentially expressed miRNAs in sepsis- induced acute kidney injury target oxidative stress and mitochondrial dysfunction pathways	Ge et al	PLOS one	2017	sepsis	KDIGO	serum	hsa-miR-4313	within 24hr of diagnosis	20	35	0.28304	0.00091	Healthy	microArray
Differentially expressed miRNAs in sepsis- induced acute kidney injury target oxidative stress and mitochondrial dysfunction pathways	Ge et al	PLOS one	2017	sepsis	KDIGO	serum	hsa-miR-4317	within 24hr of diagnosis	20	35	0.4544	0.00097	Healthy	microArray
Differentially expressed miRNAs in sepsis- induced acute kidney injury target oxidative stress and mitochondrial dysfunction pathways	Ge et al	PLOS one	2017	sepsis	KDIGO	serum	hsa-miR-1203	within 24hr of diagnosis	20	35	0.2331	0.00098	Healthy	microArray
Differentially expressed miRNAs in sepsis- induced acute kidney injury target oxidative stress and mitochondrial dysfunction pathways	Ge et al	PLOS one	2017	sepsis	KDIGO	serum	hsa-miR-3119	within 24hr of diagnosis	20	35	0.25333	0.00098	Healthy	microArray
Differentially expressed miRNAs in sepsis- induced acute kidney injury target oxidative stress and mitochondrial dysfunction pathways	Ge et al	PLOS one	2017	sepsis	KDIGO	serum	hsa-miR-490-5p	within 24hr of diagnosis	20	35	0.2624	0.001	Healthy	microArray
Differentially expressed miRNAs in sepsis- induced acute kidney injury target oxidative stress and mitochondrial dysfunction pathways	Ge et al	PLOS one	2017	sepsis	KDIGO	serum	hsa-miR-4447	within 24hr of diagnosis	20	35	0.60392	0.00101	Healthy	microArray
Differentially expressed miRNAs in sepsis- induced acute kidney injury target oxidative stress and mitochondrial dysfunction pathways	Ge et al	PLOS one	2017	sepsis	KDIGO	serum	hsa-miR-507	within 24hr of diagnosis	20	35	0.17729	0.00101	Healthy	microArray
Differentially expressed miRNAs in sepsis- induced acute kidney injury target oxidative stress and mitochondrial dysfunction pathways	Ge et al	PLOS one	2017	sepsis	KDIGO	serum	hsa-miR-676-5p	within 24hr of diagnosis	20	35	0.11455	0.00101	Healthy	microArray
Differentially expressed miRNAs in sepsis- induced acute kidney injury target oxidative stress and mitochondrial dysfunction pathways	Ge et al	PLOS one	2017	sepsis	KDIGO	serum	hsa-miR-1231	within 24hr of diagnosis	20	35	0.30762	0.00102	Healthy	microArray
Differentially expressed miRNAs in sepsis- induced acute kidney injury target oxidative stress and mitochondrial dysfunction pathways	Ge et al	PLOS one	2017	sepsis	KDIGO	serum	hsa-miR-3192-5p	within 24hr of diagnosis	20	35	0.2222	0.00102	Healthy	microArray
Differentially expressed miRNAs in sepsis- induced acute kidney injury target oxidative stress and mitochondrial dysfunction pathways	Ge et al	PLOS one	2017	sepsis	KDIGO	serum	hsa-miR-1193	within 24hr of diagnosis	20	35	0.23836	0.00103	Healthy	microArray
Differentially expressed miRNAs in sepsis- induced acute kidney injury target oxidative stress and mitochondrial dysfunction pathways	Ge et al	PLOS one	2017	sepsis	KDIGO	serum	hsa-miR-10a-5p	within 24hr of diagnosis	20	35	0.16847	0.00105	Healthy	microArray
Differentially expressed miRNAs in sepsis- induced acute kidney injury target oxidative stress and mitochondrial dysfunction pathways	Ge et al	PLOS one	2017	sepsis	KDIGO	serum	hsa-miR-1248	within 24hr of diagnosis	20	35	0.21222	0.00106	Healthy	microArray
Differentially expressed miRNAs in sepsis- induced acute kidney injury target oxidative stress and mitochondrial dysfunction pathways	Ge et al	PLOS one	2017	sepsis	KDIGO	serum	hsa-miR-4289	within 24hr of diagnosis	20	35	0.16001	0.00108	Healthy	microArray
Differentially expressed miRNAs in sepsis- induced acute kidney injury target oxidative stress and mitochondrial dysfunction pathways	Ge et al	PLOS one	2017	sepsis	KDIGO	serum	hsa-miR-1237-3p	within 24hr of diagnosis	20	35	0.25802	0.00109	Healthy	microArray
Differentially expressed miRNAs in sepsis- induced acute kidney injury target oxidative stress and mitochondrial dysfunction pathways	Ge et al	PLOS one	2017	sepsis	KDIGO	serum	hsa-miR-655-3p	within 24hr of diagnosis	20	35	0.15708	0.00113	Healthy	microArray
Differentially expressed miRNAs in sepsis- induced acute kidney injury target oxidative stress and mitochondrial dysfunction pathways	Ge et al	PLOS one	2017	sepsis	KDIGO	serum	hsa-miR-4632-3p	within 24hr of diagnosis	20	35	2.56064	0.00114	Healthy	microArray
Differentially expressed miRNAs in sepsis- induced acute kidney injury target oxidative stress and mitochondrial dysfunction pathways	Ge et al	PLOS one	2017	sepsis	KDIGO	serum	hsa-miR-4700-5p	within 24hr of diagnosis	20	35	0.16469	0.00115	Healthy	microArray
Differentially expressed miRNAs in sepsis- induced acute kidney injury target oxidative stress and mitochondrial dysfunction pathways	Ge et al	PLOS one	2017	sepsis	KDIGO	serum	hsa-miR-1468-5p	within 24hr of diagnosis	20	35	0.22671	0.00115	Healthy	microArray
Differentially expressed miRNAs in sepsis- induced acute kidney injury target oxidative stress and mitochondrial dysfunction pathways	Ge et al	PLOS one	2017	sepsis	KDIGO	serum	hsa-miR-593-3p	within 24hr of diagnosis	20	35	0.25357	0.00116	Healthy	microArray
Differentially expressed miRNAs in sepsis- induced acute kidney injury target oxidative stress and mitochondrial dysfunction pathways	Ge et al	PLOS one	2017	sepsis	KDIGO	serum	hsa-miR-4695-3p	within 24hr of diagnosis	20	35	0.43546	0.00116	Healthy	microArray
Differentially expressed miRNAs in sepsis- induced acute kidney injury target oxidative stress and mitochondrial dysfunction pathways	Ge et al	PLOS one	2017	sepsis	KDIGO	serum	hsa-miR-200a-5p	within 24hr of diagnosis	20	35	0.18774	0.00117	Healthy	microArray
Differentially expressed miRNAs in sepsis- induced acute kidney injury target oxidative stress and mitochondrial dysfunction pathways	Ge et al	PLOS one	2017	sepsis	KDIGO	serum	hsa-miR-648	within 24hr of diagnosis	20	35	0.22434	0.00119	Healthy	microArray
Differentially expressed miRNAs in sepsis- induced acute kidney injury target oxidative stress and mitochondrial dysfunction pathways	Ge et al	PLOS one	2017	sepsis	KDIGO	serum	hsa-miR-4320	within 24hr of diagnosis	20	35	0.14116	0.00119	Healthy	microArray
Differentially expressed miRNAs in sepsis- induced acute kidney injury target oxidative stress and mitochondrial dysfunction pathways	Ge et al	PLOS one	2017	sepsis	KDIGO	serum	hsa-miR-1539	within 24hr of diagnosis	20	35	0.21482	0.00119	Healthy	microArray
Differentially expressed miRNAs in sepsis- induced acute kidney injury target oxidative stress and mitochondrial dysfunction pathways	Ge et al	PLOS one	2017	sepsis	KDIGO	serum	hsa-miR-101-5p	within 24hr of diagnosis	20	35	0.1171	0.00122	Healthy	microArray
Differentially expressed miRNAs in sepsis- induced acute kidney injury target oxidative stress and mitochondrial dysfunction pathways	Ge et al	PLOS one	2017	sepsis	KDIGO	serum	hsa-miR-106a-5p	within 24hr of diagnosis	20	35	0.1989	0.00123	Healthy	microArray
Differentially expressed miRNAs in sepsis- induced acute kidney injury target oxidative stress and mitochondrial dysfunction pathways	Ge et al	PLOS one	2017	sepsis	KDIGO	serum	hsa-miR-2114-3p	within 24hr of diagnosis	20	35	0.11746	0.00124	Healthy	microArray
Differentially expressed miRNAs in sepsis- induced acute kidney injury target oxidative stress and mitochondrial dysfunction pathways	Ge et al	PLOS one	2017	sepsis	KDIGO	serum	hsa-miR-4474-3p	within 24hr of diagnosis	20	35	0.18464	0.00124	Healthy	microArray
Differentially expressed miRNAs in sepsis- induced acute kidney injury target oxidative stress and mitochondrial dysfunction pathways	Ge et al	PLOS one	2017	sepsis	KDIGO	serum	hsa-miR-425-5p	within 24hr of diagnosis	20	35	0.28702	0.00125	Healthy	microArray
Differentially expressed miRNAs in sepsis- induced acute kidney injury target oxidative stress and mitochondrial dysfunction pathways	Ge et al	PLOS one	2017	sepsis	KDIGO	serum	hsa-miR-548b-5p	within 24hr of diagnosis	20	35	0.21397	0.00126	Healthy	microArray
Differentially expressed miRNAs in sepsis- induced acute kidney injury target oxidative stress and mitochondrial dysfunction pathways	Ge et al	PLOS one	2017	sepsis	KDIGO	serum	hsa-miR-4652-3p	within 24hr of diagnosis	20	35	0.26718	0.00126	Healthy	microArray
Differentially expressed miRNAs in sepsis- induced acute kidney injury target oxidative stress and mitochondrial dysfunction pathways	Ge et al	PLOS one	2017	sepsis	KDIGO	serum	hsa-miR-4763-5p	within 24hr of diagnosis	20	35	0.33023	0.00127	Healthy	microArray
Differentially expressed miRNAs in sepsis- induced acute kidney injury target oxidative stress and mitochondrial dysfunction pathways	Ge et al	PLOS one	2017	sepsis	KDIGO	serum	hsa-miR-3605-3p	within 24hr of diagnosis	20	35	0.11289	0.00128	Healthy	microArray
Differentially expressed miRNAs in sepsis- induced acute kidney injury target oxidative stress and mitochondrial dysfunction pathways	Ge et al	PLOS one	2017	sepsis	KDIGO	serum	hsa-miR-4287	within 24hr of diagnosis	20	35	0.18092	0.00129	Healthy	microArray
Differentially expressed miRNAs in sepsis- induced acute kidney injury target oxidative stress and mitochondrial dysfunction pathways	Ge et al	PLOS one	2017	sepsis	KDIGO	serum	hsa-miR-362-5p	within 24hr of diagnosis	20	35	0.1922	0.0013	Healthy	microArray
Differentially expressed miRNAs in sepsis- induced acute kidney injury target oxidative stress and mitochondrial dysfunction pathways	Ge et al	PLOS one	2017	sepsis	KDIGO	serum	hsa-miR-3680-5p	within 24hr of diagnosis	20	35	0.16179	0.00133	Healthy	microArray
Differentially expressed miRNAs in sepsis- induced acute kidney injury target oxidative stress and mitochondrial dysfunction pathways	Ge et al	PLOS one	2017	sepsis	KDIGO	serum	hsa-miR-200b-3p	within 24hr of diagnosis	20	35	0.22158	0.00135	Healthy	microArray
Differentially expressed miRNAs in sepsis- induced acute kidney injury target oxidative stress and mitochondrial dysfunction pathways	Ge et al	PLOS one	2017	sepsis	KDIGO	serum	hsa-miR-23b-3p	within 24hr of diagnosis	20	35	0.40208	0.00136	Healthy	microArray
Differentially expressed miRNAs in sepsis- induced acute kidney injury target oxidative stress and mitochondrial dysfunction pathways	Ge et al	PLOS one	2017	sepsis	KDIGO	serum	hsa-miR-302d-3p	within 24hr of diagnosis	20	35	0.18459	0.00137	Healthy	microArray
Differentially expressed miRNAs in sepsis- induced acute kidney injury target oxidative stress and mitochondrial dysfunction pathways	Ge et al	PLOS one	2017	sepsis	KDIGO	serum	hsa-miR-4446-5p	within 24hr of diagnosis	20	35	0.233	0.00137	Healthy	microArray
Differentially expressed miRNAs in sepsis- induced acute kidney injury target oxidative stress and mitochondrial dysfunction pathways	Ge et al	PLOS one	2017	sepsis	KDIGO	serum	hsa-miR-19b-3p	within 24hr of diagnosis	20	35	0.28696	0.00138	Healthy	microArray
Differentially expressed miRNAs in sepsis- induced acute kidney injury target oxidative stress and mitochondrial dysfunction pathways	Ge et al	PLOS one	2017	sepsis	KDIGO	serum	hsa-miR-4446-3p	within 24hr of diagnosis	20	35	0.28216	0.00139	Healthy	microArray
Differentially expressed miRNAs in sepsis- induced acute kidney injury target oxidative stress and mitochondrial dysfunction pathways	Ge et al	PLOS one	2017	sepsis	KDIGO	serum	hsa-miR-4303	within 24hr of diagnosis	20	35	0.24377	0.0014	Healthy	microArray
Differentially expressed miRNAs in sepsis- induced acute kidney injury target oxidative stress and mitochondrial dysfunction pathways	Ge et al	PLOS one	2017	sepsis	KDIGO	serum	hsa-miR-708-5p	within 24hr of diagnosis	20	35	0.22035	0.00141	Healthy	microArray
Differentially expressed miRNAs in sepsis- induced acute kidney injury target oxidative stress and mitochondrial dysfunction pathways	Ge et al	PLOS one	2017	sepsis	KDIGO	serum	hsa-miR-3713	within 24hr of diagnosis	20	35	0.10099	0.00142	Healthy	microArray
Differentially expressed miRNAs in sepsis- induced acute kidney injury target oxidative stress and mitochondrial dysfunction pathways	Ge et al	PLOS one	2017	sepsis	KDIGO	serum	hsa-miR-4774-5p	within 24hr of diagnosis	20	35	0.26756	0.00142	Healthy	microArray
Differentially expressed miRNAs in sepsis- induced acute kidney injury target oxidative stress and mitochondrial dysfunction pathways	Ge et al	PLOS one	2017	sepsis	KDIGO	serum	hsa-miR-3944-3p	within 24hr of diagnosis	20	35	0.22695	0.00142	Healthy	microArray
Differentially expressed miRNAs in sepsis- induced acute kidney injury target oxidative stress and mitochondrial dysfunction pathways	Ge et al	PLOS one	2017	sepsis	KDIGO	serum	hsa-let-7a-3p	within 24hr of diagnosis	20	35	0.05666	0.00142	Healthy	microArray
Differentially expressed miRNAs in sepsis- induced acute kidney injury target oxidative stress and mitochondrial dysfunction pathways	Ge et al	PLOS one	2017	sepsis	KDIGO	serum	hsa-miR-3689b-3p/hsa-miR-3689c	within 24hr of diagnosis	20	35	0.24242	0.00143	Healthy	microArray
Differentially expressed miRNAs in sepsis- induced acute kidney injury target oxidative stress and mitochondrial dysfunction pathways	Ge et al	PLOS one	2017	sepsis	KDIGO	serum	hsa-miR-323b-5p	within 24hr of diagnosis	20	35	0.43257	0.00144	Healthy	microArray
Differentially expressed miRNAs in sepsis- induced acute kidney injury target oxidative stress and mitochondrial dysfunction pathways	Ge et al	PLOS one	2017	sepsis	KDIGO	serum	hsa-miR-3654	within 24hr of diagnosis	20	35	0.33369	0.00145	Healthy	microArray
Differentially expressed miRNAs in sepsis- induced acute kidney injury target oxidative stress and mitochondrial dysfunction pathways	Ge et al	PLOS one	2017	sepsis	KDIGO	serum	hsa-miR-132-5p	within 24hr of diagnosis	20	35	0.2388	0.00146	Healthy	microArray
Differentially expressed miRNAs in sepsis- induced acute kidney injury target oxidative stress and mitochondrial dysfunction pathways	Ge et al	PLOS one	2017	sepsis	KDIGO	serum	hsa-miR-653-5p	within 24hr of diagnosis	20	35	0.12229	0.0015	Healthy	microArray
Differentially expressed miRNAs in sepsis- induced acute kidney injury target oxidative stress and mitochondrial dysfunction pathways	Ge et al	PLOS one	2017	sepsis	KDIGO	serum	hsa-miR-92b-3p	within 24hr of diagnosis	20	35	0.44403	0.00153	Healthy	microArray
Differentially expressed miRNAs in sepsis- induced acute kidney injury target oxidative stress and mitochondrial dysfunction pathways	Ge et al	PLOS one	2017	sepsis	KDIGO	serum	hsa-miR-574-5p	within 24hr of diagnosis	20	35	0.30353	0.00153	Healthy	microArray
Differentially expressed miRNAs in sepsis- induced acute kidney injury target oxidative stress and mitochondrial dysfunction pathways	Ge et al	PLOS one	2017	sepsis	KDIGO	serum	hsa-miRPlus-A1087	within 24hr of diagnosis	20	35	0.26313	0.00153	Healthy	microArray
Differentially expressed miRNAs in sepsis- induced acute kidney injury target oxidative stress and mitochondrial dysfunction pathways	Ge et al	PLOS one	2017	sepsis	KDIGO	serum	hsa-miR-3153	within 24hr of diagnosis	20	35	0.27369	0.00154	Healthy	microArray
Differentially expressed miRNAs in sepsis- induced acute kidney injury target oxidative stress and mitochondrial dysfunction pathways	Ge et al	PLOS one	2017	sepsis	KDIGO	serum	hsa-miR-130a-5p	within 24hr of diagnosis	20	35	0.24238	0.00154	Healthy	microArray
Differentially expressed miRNAs in sepsis- induced acute kidney injury target oxidative stress and mitochondrial dysfunction pathways	Ge et al	PLOS one	2017	sepsis	KDIGO	serum	hsa-miR-219a-1-3p	within 24hr of diagnosis	20	35	0.18648	0.00155	Healthy	microArray
Differentially expressed miRNAs in sepsis- induced acute kidney injury target oxidative stress and mitochondrial dysfunction pathways	Ge et al	PLOS one	2017	sepsis	KDIGO	serum	hsa-miR-623	within 24hr of diagnosis	20	35	0.25909	0.00156	Healthy	microArray
Differentially expressed miRNAs in sepsis- induced acute kidney injury target oxidative stress and mitochondrial dysfunction pathways	Ge et al	PLOS one	2017	sepsis	KDIGO	serum	hsa-miR-320e	within 24hr of diagnosis	20	35	0.33706	0.00158	Healthy	microArray
Differentially expressed miRNAs in sepsis- induced acute kidney injury target oxidative stress and mitochondrial dysfunction pathways	Ge et al	PLOS one	2017	sepsis	KDIGO	serum	hsa-miR-548n	within 24hr of diagnosis	20	35	0.26777	0.00159	Healthy	microArray
Differentially expressed miRNAs in sepsis- induced acute kidney injury target oxidative stress and mitochondrial dysfunction pathways	Ge et al	PLOS one	2017	sepsis	KDIGO	serum	hsa-miR-3064-5p	within 24hr of diagnosis	20	35	0.22801	0.00163	Healthy	microArray
Differentially expressed miRNAs in sepsis- induced acute kidney injury target oxidative stress and mitochondrial dysfunction pathways	Ge et al	PLOS one	2017	sepsis	KDIGO	serum	hsa-miR-4748	within 24hr of diagnosis	20	35	2.90724	0.00165	Healthy	microArray
Differentially expressed miRNAs in sepsis- induced acute kidney injury target oxidative stress and mitochondrial dysfunction pathways	Ge et al	PLOS one	2017	sepsis	KDIGO	serum	hsa-miR-4319	within 24hr of diagnosis	20	35	0.10621	0.00166	Healthy	microArray
Differentially expressed miRNAs in sepsis- induced acute kidney injury target oxidative stress and mitochondrial dysfunction pathways	Ge et al	PLOS one	2017	sepsis	KDIGO	serum	hsa-miR-330-5p	within 24hr of diagnosis	20	35	0.22737	0.0017	Healthy	microArray
Differentially expressed miRNAs in sepsis- induced acute kidney injury target oxidative stress and mitochondrial dysfunction pathways	Ge et al	PLOS one	2017	sepsis	KDIGO	serum	hsa-miR-3164	within 24hr of diagnosis	20	35	0.13752	0.0017	Healthy	microArray
Differentially expressed miRNAs in sepsis- induced acute kidney injury target oxidative stress and mitochondrial dysfunction pathways	Ge et al	PLOS one	2017	sepsis	KDIGO	serum	hsa-miR-2054	within 24hr of diagnosis	20	35	0.10132	0.00171	Healthy	microArray
Differentially expressed miRNAs in sepsis- induced acute kidney injury target oxidative stress and mitochondrial dysfunction pathways	Ge et al	PLOS one	2017	sepsis	KDIGO	serum	hsa-miR-1272	within 24hr of diagnosis	20	35	0.20225	0.00174	Healthy	microArray
Differentially expressed miRNAs in sepsis- induced acute kidney injury target oxidative stress and mitochondrial dysfunction pathways	Ge et al	PLOS one	2017	sepsis	KDIGO	serum	hsa-miR-5009-5p	within 24hr of diagnosis	20	35	0.15222	0.00176	Healthy	microArray
Differentially expressed miRNAs in sepsis- induced acute kidney injury target oxidative stress and mitochondrial dysfunction pathways	Ge et al	PLOS one	2017	sepsis	KDIGO	serum	hsa-miR-4308	within 24hr of diagnosis	20	35	0.56778	0.00176	Healthy	microArray
Differentially expressed miRNAs in sepsis- induced acute kidney injury target oxidative stress and mitochondrial dysfunction pathways	Ge et al	PLOS one	2017	sepsis	KDIGO	serum	hsa-miR-3689f	within 24hr of diagnosis	20	35	0.07841	0.00176	Healthy	microArray
Differentially expressed miRNAs in sepsis- induced acute kidney injury target oxidative stress and mitochondrial dysfunction pathways	Ge et al	PLOS one	2017	sepsis	KDIGO	serum	hsa-miR-3150b-5p	within 24hr of diagnosis	20	35	0.24061	0.00177	Healthy	microArray
Differentially expressed miRNAs in sepsis- induced acute kidney injury target oxidative stress and mitochondrial dysfunction pathways	Ge et al	PLOS one	2017	sepsis	KDIGO	serum	hsa-miRPlus-A1083	within 24hr of diagnosis	20	35	0.2306	0.00179	Healthy	microArray
Differentially expressed miRNAs in sepsis- induced acute kidney injury target oxidative stress and mitochondrial dysfunction pathways	Ge et al	PLOS one	2017	sepsis	KDIGO	serum	hsa-let-7c-5p	within 24hr of diagnosis	20	35	0.25332	0.0018	Healthy	microArray
Differentially expressed miRNAs in sepsis- induced acute kidney injury target oxidative stress and mitochondrial dysfunction pathways	Ge et al	PLOS one	2017	sepsis	KDIGO	serum	hsa-miR-197-3p	within 24hr of diagnosis	20	35	0.29294	0.0018	Healthy	microArray
Differentially expressed miRNAs in sepsis- induced acute kidney injury target oxidative stress and mitochondrial dysfunction pathways	Ge et al	PLOS one	2017	sepsis	KDIGO	serum	hsa-miR-324-3p	within 24hr of diagnosis	20	35	0.31874	0.00181	Healthy	microArray
Differentially expressed miRNAs in sepsis- induced acute kidney injury target oxidative stress and mitochondrial dysfunction pathways	Ge et al	PLOS one	2017	sepsis	KDIGO	serum	hsa-miR-107	within 24hr of diagnosis	20	35	0.49579	0.00182	Healthy	microArray
Differentially expressed miRNAs in sepsis- induced acute kidney injury target oxidative stress and mitochondrial dysfunction pathways	Ge et al	PLOS one	2017	sepsis	KDIGO	serum	hsa-miR-639	within 24hr of diagnosis	20	35	0.57517	0.00183	Healthy	microArray
Differentially expressed miRNAs in sepsis- induced acute kidney injury target oxidative stress and mitochondrial dysfunction pathways	Ge et al	PLOS one	2017	sepsis	KDIGO	serum	hsa-miR-569	within 24hr of diagnosis	20	35	0.27814	0.00183	Healthy	microArray
Differentially expressed miRNAs in sepsis- induced acute kidney injury target oxidative stress and mitochondrial dysfunction pathways	Ge et al	PLOS one	2017	sepsis	KDIGO	serum	hsa-miR-548am-3p	within 24hr of diagnosis	20	35	0.11515	0.00184	Healthy	microArray
Differentially expressed miRNAs in sepsis- induced acute kidney injury target oxidative stress and mitochondrial dysfunction pathways	Ge et al	PLOS one	2017	sepsis	KDIGO	serum	hsa-miR-4273	within 24hr of diagnosis	20	35	0.33926	0.00184	Healthy	microArray
Differentially expressed miRNAs in sepsis- induced acute kidney injury target oxidative stress and mitochondrial dysfunction pathways	Ge et al	PLOS one	2017	sepsis	KDIGO	serum	hsa-miR-487a-5p	within 24hr of diagnosis	20	35	0.28344	0.00186	Healthy	microArray
Differentially expressed miRNAs in sepsis- induced acute kidney injury target oxidative stress and mitochondrial dysfunction pathways	Ge et al	PLOS one	2017	sepsis	KDIGO	serum	hsa-miR-3188	within 24hr of diagnosis	20	35	0.15479	0.0019	Healthy	microArray
Differentially expressed miRNAs in sepsis- induced acute kidney injury target oxidative stress and mitochondrial dysfunction pathways	Ge et al	PLOS one	2017	sepsis	KDIGO	serum	hsa-miR-3198	within 24hr of diagnosis	20	35	0.37472	0.00193	Healthy	microArray
Differentially expressed miRNAs in sepsis- induced acute kidney injury target oxidative stress and mitochondrial dysfunction pathways	Ge et al	PLOS one	2017	sepsis	KDIGO	serum	hsa-miR-135a-5p	within 24hr of diagnosis	20	35	0.2483	0.00194	Healthy	microArray
Differentially expressed miRNAs in sepsis- induced acute kidney injury target oxidative stress and mitochondrial dysfunction pathways	Ge et al	PLOS one	2017	sepsis	KDIGO	serum	hsa-miR-4267	within 24hr of diagnosis	20	35	0.09538	0.00194	Healthy	microArray
Differentially expressed miRNAs in sepsis- induced acute kidney injury target oxidative stress and mitochondrial dysfunction pathways	Ge et al	PLOS one	2017	sepsis	KDIGO	serum	hsa-miR-3529-5p	within 24hr of diagnosis	20	35	0.10234	0.00196	Healthy	microArray
Differentially expressed miRNAs in sepsis- induced acute kidney injury target oxidative stress and mitochondrial dysfunction pathways	Ge et al	PLOS one	2017	sepsis	KDIGO	serum	hsa-miR-302e	within 24hr of diagnosis	20	35	0.32776	0.00196	Healthy	microArray
Differentially expressed miRNAs in sepsis- induced acute kidney injury target oxidative stress and mitochondrial dysfunction pathways	Ge et al	PLOS one	2017	sepsis	KDIGO	serum	hsa-miR-448	within 24hr of diagnosis	20	35	0.26578	0.00199	Healthy	microArray
Differentially expressed miRNAs in sepsis- induced acute kidney injury target oxidative stress and mitochondrial dysfunction pathways	Ge et al	PLOS one	2017	sepsis	KDIGO	serum	hsa-miR-142-3p	within 24hr of diagnosis	20	35	0.32939	0.00199	Healthy	microArray
Differentially expressed miRNAs in sepsis- induced acute kidney injury target oxidative stress and mitochondrial dysfunction pathways	Ge et al	PLOS one	2017	sepsis	KDIGO	serum	hsa-miR-4275	within 24hr of diagnosis	20	35	0.16101	0.002	Healthy	microArray
Differentially expressed miRNAs in sepsis- induced acute kidney injury target oxidative stress and mitochondrial dysfunction pathways	Ge et al	PLOS one	2017	sepsis	KDIGO	serum	hsa-miR-148a-3p	within 24hr of diagnosis	20	35	0.18982	0.002	Healthy	microArray
Differentially expressed miRNAs in sepsis- induced acute kidney injury target oxidative stress and mitochondrial dysfunction pathways	Ge et al	PLOS one	2017	sepsis	KDIGO	serum	hsa-miR-632	within 24hr of diagnosis	20	35	0.2713	0.00203	Healthy	microArray
Differentially expressed miRNAs in sepsis- induced acute kidney injury target oxidative stress and mitochondrial dysfunction pathways	Ge et al	PLOS one	2017	sepsis	KDIGO	serum	hsa-miR-1243	within 24hr of diagnosis	20	35	0.20538	0.00214	Healthy	microArray
Differentially expressed miRNAs in sepsis- induced acute kidney injury target oxidative stress and mitochondrial dysfunction pathways	Ge et al	PLOS one	2017	sepsis	KDIGO	serum	hsa-let-7i-5p	within 24hr of diagnosis	20	35	0.28452	0.00215	Healthy	microArray
Differentially expressed miRNAs in sepsis- induced acute kidney injury target oxidative stress and mitochondrial dysfunction pathways	Ge et al	PLOS one	2017	sepsis	KDIGO	serum	hsa-miR-4259	within 24hr of diagnosis	20	35	0.49757	0.00215	Healthy	microArray
Differentially expressed miRNAs in sepsis- induced acute kidney injury target oxidative stress and mitochondrial dysfunction pathways	Ge et al	PLOS one	2017	sepsis	KDIGO	serum	hsa-miR-891b	within 24hr of diagnosis	20	35	0.19437	0.00216	Healthy	microArray
Differentially expressed miRNAs in sepsis- induced acute kidney injury target oxidative stress and mitochondrial dysfunction pathways	Ge et al	PLOS one	2017	sepsis	KDIGO	serum	hsa-miR-125b-1-3p	within 24hr of diagnosis	20	35	0.38123	0.00218	Healthy	microArray
Differentially expressed miRNAs in sepsis- induced acute kidney injury target oxidative stress and mitochondrial dysfunction pathways	Ge et al	PLOS one	2017	sepsis	KDIGO	serum	hsa-miR-1180-3p	within 24hr of diagnosis	20	35	0.22829	0.00219	Healthy	microArray
Differentially expressed miRNAs in sepsis- induced acute kidney injury target oxidative stress and mitochondrial dysfunction pathways	Ge et al	PLOS one	2017	sepsis	KDIGO	serum	hsa-miR-571	within 24hr of diagnosis	20	35	0.27568	0.00219	Healthy	microArray
Differentially expressed miRNAs in sepsis- induced acute kidney injury target oxidative stress and mitochondrial dysfunction pathways	Ge et al	PLOS one	2017	sepsis	KDIGO	serum	hsa-miRPlus-A1031	within 24hr of diagnosis	20	35	0.21265	0.00221	Healthy	microArray
Differentially expressed miRNAs in sepsis- induced acute kidney injury target oxidative stress and mitochondrial dysfunction pathways	Ge et al	PLOS one	2017	sepsis	KDIGO	serum	hsa-miR-520d-3p	within 24hr of diagnosis	20	35	0.16491	0.00221	Healthy	microArray
Differentially expressed miRNAs in sepsis- induced acute kidney injury target oxidative stress and mitochondrial dysfunction pathways	Ge et al	PLOS one	2017	sepsis	KDIGO	serum	hsa-miR-1238-3p	within 24hr of diagnosis	20	35	0.22334	0.00222	Healthy	microArray
Differentially expressed miRNAs in sepsis- induced acute kidney injury target oxidative stress and mitochondrial dysfunction pathways	Ge et al	PLOS one	2017	sepsis	KDIGO	serum	hsa-miR-1202	within 24hr of diagnosis	20	35	0.24197	0.00223	Healthy	microArray
Differentially expressed miRNAs in sepsis- induced acute kidney injury target oxidative stress and mitochondrial dysfunction pathways	Ge et al	PLOS one	2017	sepsis	KDIGO	serum	hsa-miR-670-5p	within 24hr of diagnosis	20	35	0.25976	0.00225	Healthy	microArray
Differentially expressed miRNAs in sepsis- induced acute kidney injury target oxidative stress and mitochondrial dysfunction pathways	Ge et al	PLOS one	2017	sepsis	KDIGO	serum	hsa-miR-4253	within 24hr of diagnosis	20	35	0.17396	0.00226	Healthy	microArray
Differentially expressed miRNAs in sepsis- induced acute kidney injury target oxidative stress and mitochondrial dysfunction pathways	Ge et al	PLOS one	2017	sepsis	KDIGO	serum	hsa-miR-2115-5p	within 24hr of diagnosis	20	35	0.12715	0.00229	Healthy	microArray
Differentially expressed miRNAs in sepsis- induced acute kidney injury target oxidative stress and mitochondrial dysfunction pathways	Ge et al	PLOS one	2017	sepsis	KDIGO	serum	hsa-miR-616-3p	within 24hr of diagnosis	20	35	0.31209	0.0023	Healthy	microArray
Differentially expressed miRNAs in sepsis- induced acute kidney injury target oxidative stress and mitochondrial dysfunction pathways	Ge et al	PLOS one	2017	sepsis	KDIGO	serum	hsa-miR-761	within 24hr of diagnosis	20	35	0.26645	0.00231	Healthy	microArray
Differentially expressed miRNAs in sepsis- induced acute kidney injury target oxidative stress and mitochondrial dysfunction pathways	Ge et al	PLOS one	2017	sepsis	KDIGO	serum	hsa-miR-125b-2-3p	within 24hr of diagnosis	20	35	0.32364	0.00232	Healthy	microArray
Differentially expressed miRNAs in sepsis- induced acute kidney injury target oxidative stress and mitochondrial dysfunction pathways	Ge et al	PLOS one	2017	sepsis	KDIGO	serum	hsa-miR-551b-3p	within 24hr of diagnosis	20	35	0.20655	0.00232	Healthy	microArray
Differentially expressed miRNAs in sepsis- induced acute kidney injury target oxidative stress and mitochondrial dysfunction pathways	Ge et al	PLOS one	2017	sepsis	KDIGO	serum	hsa-miR-578	within 24hr of diagnosis	20	35	0.24401	0.00235	Healthy	microArray
Differentially expressed miRNAs in sepsis- induced acute kidney injury target oxidative stress and mitochondrial dysfunction pathways	Ge et al	PLOS one	2017	sepsis	KDIGO	serum	hsa-miR-200b-5p	within 24hr of diagnosis	20	35	0.16691	0.00235	Healthy	microArray
Differentially expressed miRNAs in sepsis- induced acute kidney injury target oxidative stress and mitochondrial dysfunction pathways	Ge et al	PLOS one	2017	sepsis	KDIGO	serum	hsa-miR-766-3p	within 24hr of diagnosis	20	35	0.33696	0.00237	Healthy	microArray
Differentially expressed miRNAs in sepsis- induced acute kidney injury target oxidative stress and mitochondrial dysfunction pathways	Ge et al	PLOS one	2017	sepsis	KDIGO	serum	hsa-miR-3120-5p	within 24hr of diagnosis	20	35	0.21879	0.00238	Healthy	microArray
Differentially expressed miRNAs in sepsis- induced acute kidney injury target oxidative stress and mitochondrial dysfunction pathways	Ge et al	PLOS one	2017	sepsis	KDIGO	serum	hsa-miR-612	within 24hr of diagnosis	20	35	0.51966	0.00239	Healthy	microArray
Differentially expressed miRNAs in sepsis- induced acute kidney injury target oxidative stress and mitochondrial dysfunction pathways	Ge et al	PLOS one	2017	sepsis	KDIGO	serum	hsa-miR-146b-5p	within 24hr of diagnosis	20	35	0.33746	0.0024	Healthy	microArray
Differentially expressed miRNAs in sepsis- induced acute kidney injury target oxidative stress and mitochondrial dysfunction pathways	Ge et al	PLOS one	2017	sepsis	KDIGO	serum	hsa-miR-371a-3p	within 24hr of diagnosis	20	35	0.40398	0.0024	Healthy	microArray
Differentially expressed miRNAs in sepsis- induced acute kidney injury target oxidative stress and mitochondrial dysfunction pathways	Ge et al	PLOS one	2017	sepsis	KDIGO	serum	hsa-miR-34c-3p	within 24hr of diagnosis	20	35	0.19626	0.00241	Healthy	microArray
Differentially expressed miRNAs in sepsis- induced acute kidney injury target oxidative stress and mitochondrial dysfunction pathways	Ge et al	PLOS one	2017	sepsis	KDIGO	serum	hsa-miR-4538	within 24hr of diagnosis	20	35	0.19459	0.00243	Healthy	microArray
Differentially expressed miRNAs in sepsis- induced acute kidney injury target oxidative stress and mitochondrial dysfunction pathways	Ge et al	PLOS one	2017	sepsis	KDIGO	serum	hsa-miR-19b-2-5p	within 24hr of diagnosis	20	35	0.19437	0.00246	Healthy	microArray
Differentially expressed miRNAs in sepsis- induced acute kidney injury target oxidative stress and mitochondrial dysfunction pathways	Ge et al	PLOS one	2017	sepsis	KDIGO	serum	hsa-miR-196a-5p	within 24hr of diagnosis	20	35	0.2365	0.00248	Healthy	microArray
Differentially expressed miRNAs in sepsis- induced acute kidney injury target oxidative stress and mitochondrial dysfunction pathways	Ge et al	PLOS one	2017	sepsis	KDIGO	serum	hsa-miR-4655-5p	within 24hr of diagnosis	20	35	2.53647	0.00249	Healthy	microArray
Differentially expressed miRNAs in sepsis- induced acute kidney injury target oxidative stress and mitochondrial dysfunction pathways	Ge et al	PLOS one	2017	sepsis	KDIGO	serum	hsa-miR-4739	within 24hr of diagnosis	20	35	1.86494	0.0025	Healthy	microArray
Differentially expressed miRNAs in sepsis- induced acute kidney injury target oxidative stress and mitochondrial dysfunction pathways	Ge et al	PLOS one	2017	sepsis	KDIGO	serum	hsa-miR-191-5p	within 24hr of diagnosis	20	35	0.43389	0.0025	Healthy	microArray
Differentially expressed miRNAs in sepsis- induced acute kidney injury target oxidative stress and mitochondrial dysfunction pathways	Ge et al	PLOS one	2017	sepsis	KDIGO	serum	hsa-miR-27a-3p	within 24hr of diagnosis	20	35	0.28341	0.00252	Healthy	microArray
Differentially expressed miRNAs in sepsis- induced acute kidney injury target oxidative stress and mitochondrial dysfunction pathways	Ge et al	PLOS one	2017	sepsis	KDIGO	serum	hsa-miR-579-3p	within 24hr of diagnosis	20	35	0.11859	0.00253	Healthy	microArray
Differentially expressed miRNAs in sepsis- induced acute kidney injury target oxidative stress and mitochondrial dysfunction pathways	Ge et al	PLOS one	2017	sepsis	KDIGO	serum	hsa-miR-369-5p	within 24hr of diagnosis	20	35	0.12264	0.00258	Healthy	microArray
Differentially expressed miRNAs in sepsis- induced acute kidney injury target oxidative stress and mitochondrial dysfunction pathways	Ge et al	PLOS one	2017	sepsis	KDIGO	serum	hsa-miR-586	within 24hr of diagnosis	20	35	0.12455	0.00262	Healthy	microArray
Differentially expressed miRNAs in sepsis- induced acute kidney injury target oxidative stress and mitochondrial dysfunction pathways	Ge et al	PLOS one	2017	sepsis	KDIGO	serum	hsa-miR-558	within 24hr of diagnosis	20	35	0.13204	0.00265	Healthy	microArray
Differentially expressed miRNAs in sepsis- induced acute kidney injury target oxidative stress and mitochondrial dysfunction pathways	Ge et al	PLOS one	2017	sepsis	KDIGO	serum	hsa-miR-1279	within 24hr of diagnosis	20	35	0.20111	0.00265	Healthy	microArray
Differentially expressed miRNAs in sepsis- induced acute kidney injury target oxidative stress and mitochondrial dysfunction pathways	Ge et al	PLOS one	2017	sepsis	KDIGO	serum	hsa-miR-196b-5p	within 24hr of diagnosis	20	35	0.19845	0.00266	Healthy	microArray
Differentially expressed miRNAs in sepsis- induced acute kidney injury target oxidative stress and mitochondrial dysfunction pathways	Ge et al	PLOS one	2017	sepsis	KDIGO	serum	hsa-miR-548o-3p	within 24hr of diagnosis	20	35	0.10416	0.00268	Healthy	microArray
Differentially expressed miRNAs in sepsis- induced acute kidney injury target oxidative stress and mitochondrial dysfunction pathways	Ge et al	PLOS one	2017	sepsis	KDIGO	serum	hsa-miR-191-3p	within 24hr of diagnosis	20	35	0.24756	0.00268	Healthy	microArray
Differentially expressed miRNAs in sepsis- induced acute kidney injury target oxidative stress and mitochondrial dysfunction pathways	Ge et al	PLOS one	2017	sepsis	KDIGO	serum	hsa-miR-4678	within 24hr of diagnosis	20	35	0.11041	0.00272	Healthy	microArray
Differentially expressed miRNAs in sepsis- induced acute kidney injury target oxidative stress and mitochondrial dysfunction pathways	Ge et al	PLOS one	2017	sepsis	KDIGO	serum	hsa-miR-592	within 24hr of diagnosis	20	35	0.24277	0.00275	Healthy	microArray
Differentially expressed miRNAs in sepsis- induced acute kidney injury target oxidative stress and mitochondrial dysfunction pathways	Ge et al	PLOS one	2017	sepsis	KDIGO	serum	hsa-miR-29a-3p	within 24hr of diagnosis	20	35	0.40197	0.00276	Healthy	microArray
Differentially expressed miRNAs in sepsis- induced acute kidney injury target oxidative stress and mitochondrial dysfunction pathways	Ge et al	PLOS one	2017	sepsis	KDIGO	serum	hsa-miR-3151-5p	within 24hr of diagnosis	20	35	0.21895	0.00278	Healthy	microArray
Differentially expressed miRNAs in sepsis- induced acute kidney injury target oxidative stress and mitochondrial dysfunction pathways	Ge et al	PLOS one	2017	sepsis	KDIGO	serum	hsa-miR-1254	within 24hr of diagnosis	20	35	0.25606	0.0028	Healthy	microArray
Differentially expressed miRNAs in sepsis- induced acute kidney injury target oxidative stress and mitochondrial dysfunction pathways	Ge et al	PLOS one	2017	sepsis	KDIGO	serum	hsa-miR-548l	within 24hr of diagnosis	20	35	0.12705	0.00283	Healthy	microArray
Differentially expressed miRNAs in sepsis- induced acute kidney injury target oxidative stress and mitochondrial dysfunction pathways	Ge et al	PLOS one	2017	sepsis	KDIGO	serum	hsa-miR-1178-3p	within 24hr of diagnosis	20	35	0.15661	0.00284	Healthy	microArray
Differentially expressed miRNAs in sepsis- induced acute kidney injury target oxidative stress and mitochondrial dysfunction pathways	Ge et al	PLOS one	2017	sepsis	KDIGO	serum	hsa-miR-494-5p	within 24hr of diagnosis	20	35	0.36808	0.00285	Healthy	microArray
Differentially expressed miRNAs in sepsis- induced acute kidney injury target oxidative stress and mitochondrial dysfunction pathways	Ge et al	PLOS one	2017	sepsis	KDIGO	serum	hsa-miR-5087	within 24hr of diagnosis	20	35	0.25763	0.00291	Healthy	microArray
Differentially expressed miRNAs in sepsis- induced acute kidney injury target oxidative stress and mitochondrial dysfunction pathways	Ge et al	PLOS one	2017	sepsis	KDIGO	serum	hsa-miR-4301	within 24hr of diagnosis	20	35	0.30177	0.00293	Healthy	microArray
Differentially expressed miRNAs in sepsis- induced acute kidney injury target oxidative stress and mitochondrial dysfunction pathways	Ge et al	PLOS one	2017	sepsis	KDIGO	serum	hsa-miR-1915-3p	within 24hr of diagnosis	20	35	1.7647	0.00301	Healthy	microArray
Differentially expressed miRNAs in sepsis- induced acute kidney injury target oxidative stress and mitochondrial dysfunction pathways	Ge et al	PLOS one	2017	sepsis	KDIGO	serum	hsa-miR-642a-5p	within 24hr of diagnosis	20	35	0.21432	0.00302	Healthy	microArray
Differentially expressed miRNAs in sepsis- induced acute kidney injury target oxidative stress and mitochondrial dysfunction pathways	Ge et al	PLOS one	2017	sepsis	KDIGO	serum	hsa-let-7b-3p	within 24hr of diagnosis	20	35	0.31259	0.00303	Healthy	microArray
Differentially expressed miRNAs in sepsis- induced acute kidney injury target oxidative stress and mitochondrial dysfunction pathways	Ge et al	PLOS one	2017	sepsis	KDIGO	serum	hsa-miR-519d-3p	within 24hr of diagnosis	20	35	0.17679	0.00303	Healthy	microArray
Differentially expressed miRNAs in sepsis- induced acute kidney injury target oxidative stress and mitochondrial dysfunction pathways	Ge et al	PLOS one	2017	sepsis	KDIGO	serum	hsa-miR-195-5p	within 24hr of diagnosis	20	35	0.03135	0.00305	Healthy	microArray
Differentially expressed miRNAs in sepsis- induced acute kidney injury target oxidative stress and mitochondrial dysfunction pathways	Ge et al	PLOS one	2017	sepsis	KDIGO	serum	hsa-miR-516a-3p/hsa-miR-516b-3p	within 24hr of diagnosis	20	35	0.28957	0.00306	Healthy	microArray
Differentially expressed miRNAs in sepsis- induced acute kidney injury target oxidative stress and mitochondrial dysfunction pathways	Ge et al	PLOS one	2017	sepsis	KDIGO	serum	hsa-miRPlus-A1015	within 24hr of diagnosis	20	35	0.48471	0.0031	Healthy	microArray
Differentially expressed miRNAs in sepsis- induced acute kidney injury target oxidative stress and mitochondrial dysfunction pathways	Ge et al	PLOS one	2017	sepsis	KDIGO	serum	hsa-miR-508-3p	within 24hr of diagnosis	20	35	0.21941	0.00311	Healthy	microArray
Differentially expressed miRNAs in sepsis- induced acute kidney injury target oxidative stress and mitochondrial dysfunction pathways	Ge et al	PLOS one	2017	sepsis	KDIGO	serum	hsa-miR-509-3p	within 24hr of diagnosis	20	35	0.35679	0.00317	Healthy	microArray
Differentially expressed miRNAs in sepsis- induced acute kidney injury target oxidative stress and mitochondrial dysfunction pathways	Ge et al	PLOS one	2017	sepsis	KDIGO	serum	hsa-miR-4721	within 24hr of diagnosis	20	35	0.26761	0.00317	Healthy	microArray
Differentially expressed miRNAs in sepsis- induced acute kidney injury target oxidative stress and mitochondrial dysfunction pathways	Ge et al	PLOS one	2017	sepsis	KDIGO	serum	hsa-miR-181d-5p	within 24hr of diagnosis	20	35	0.35521	0.00318	Healthy	microArray
Differentially expressed miRNAs in sepsis- induced acute kidney injury target oxidative stress and mitochondrial dysfunction pathways	Ge et al	PLOS one	2017	sepsis	KDIGO	serum	hsa-miR-100-5p	within 24hr of diagnosis	20	35	0.08744	0.00318	Healthy	microArray
Differentially expressed miRNAs in sepsis- induced acute kidney injury target oxidative stress and mitochondrial dysfunction pathways	Ge et al	PLOS one	2017	sepsis	KDIGO	serum	hsa-miR-764	within 24hr of diagnosis	20	35	0.09036	0.00323	Healthy	microArray
Differentially expressed miRNAs in sepsis- induced acute kidney injury target oxidative stress and mitochondrial dysfunction pathways	Ge et al	PLOS one	2017	sepsis	KDIGO	serum	hsa-miR-5090	within 24hr of diagnosis	20	35	0.34719	0.00324	Healthy	microArray
Differentially expressed miRNAs in sepsis- induced acute kidney injury target oxidative stress and mitochondrial dysfunction pathways	Ge et al	PLOS one	2017	sepsis	KDIGO	serum	hsa-miR-1538	within 24hr of diagnosis	20	35	0.37259	0.00326	Healthy	microArray
Differentially expressed miRNAs in sepsis- induced acute kidney injury target oxidative stress and mitochondrial dysfunction pathways	Ge et al	PLOS one	2017	sepsis	KDIGO	serum	hsa-miR-545-3p	within 24hr of diagnosis	20	35	0.15671	0.00333	Healthy	microArray
Differentially expressed miRNAs in sepsis- induced acute kidney injury target oxidative stress and mitochondrial dysfunction pathways	Ge et al	PLOS one	2017	sepsis	KDIGO	serum	hsa-miR-139-3p	within 24hr of diagnosis	20	35	0.42715	0.00338	Healthy	microArray
Differentially expressed miRNAs in sepsis- induced acute kidney injury target oxidative stress and mitochondrial dysfunction pathways	Ge et al	PLOS one	2017	sepsis	KDIGO	serum	hsa-miR-4639-3p	within 24hr of diagnosis	20	35	0.52984	0.00338	Healthy	microArray
Differentially expressed miRNAs in sepsis- induced acute kidney injury target oxidative stress and mitochondrial dysfunction pathways	Ge et al	PLOS one	2017	sepsis	KDIGO	serum	hsa-miR-98-5p	within 24hr of diagnosis	20	35	0.19943	0.00342	Healthy	microArray
Differentially expressed miRNAs in sepsis- induced acute kidney injury target oxidative stress and mitochondrial dysfunction pathways	Ge et al	PLOS one	2017	sepsis	KDIGO	serum	hsa-miR-4500	within 24hr of diagnosis	20	35	0.2839	0.00343	Healthy	microArray
Differentially expressed miRNAs in sepsis- induced acute kidney injury target oxidative stress and mitochondrial dysfunction pathways	Ge et al	PLOS one	2017	sepsis	KDIGO	serum	hsa-miR-664a-3p	within 24hr of diagnosis	20	35	0.4712	0.00344	Healthy	microArray
Differentially expressed miRNAs in sepsis- induced acute kidney injury target oxidative stress and mitochondrial dysfunction pathways	Ge et al	PLOS one	2017	sepsis	KDIGO	serum	hsa-miR-1205	within 24hr of diagnosis	20	35	0.17913	0.00345	Healthy	microArray
Differentially expressed miRNAs in sepsis- induced acute kidney injury target oxidative stress and mitochondrial dysfunction pathways	Ge et al	PLOS one	2017	sepsis	KDIGO	serum	hsa-miR-212-3p	within 24hr of diagnosis	20	35	0.15222	0.00345	Healthy	microArray
Differentially expressed miRNAs in sepsis- induced acute kidney injury target oxidative stress and mitochondrial dysfunction pathways	Ge et al	PLOS one	2017	sepsis	KDIGO	serum	hsa-miR-3156-3p	within 24hr of diagnosis	20	35	0.36331	0.00346	Healthy	microArray
Differentially expressed miRNAs in sepsis- induced acute kidney injury target oxidative stress and mitochondrial dysfunction pathways	Ge et al	PLOS one	2017	sepsis	KDIGO	serum	hsa-miR-211-5p	within 24hr of diagnosis	20	35	0.34061	0.00347	Healthy	microArray
Differentially expressed miRNAs in sepsis- induced acute kidney injury target oxidative stress and mitochondrial dysfunction pathways	Ge et al	PLOS one	2017	sepsis	KDIGO	serum	hsa-miR-4436b-5p	within 24hr of diagnosis	20	35	0.51899	0.00347	Healthy	microArray
Differentially expressed miRNAs in sepsis- induced acute kidney injury target oxidative stress and mitochondrial dysfunction pathways	Ge et al	PLOS one	2017	sepsis	KDIGO	serum	hsa-miR-103a-3p	within 24hr of diagnosis	20	35	0.52244	0.0035	Healthy	microArray
Differentially expressed miRNAs in sepsis- induced acute kidney injury target oxidative stress and mitochondrial dysfunction pathways	Ge et al	PLOS one	2017	sepsis	KDIGO	serum	hsa-miR-454-5p	within 24hr of diagnosis	20	35	0.22907	0.0035	Healthy	microArray
Differentially expressed miRNAs in sepsis- induced acute kidney injury target oxidative stress and mitochondrial dysfunction pathways	Ge et al	PLOS one	2017	sepsis	KDIGO	serum	hsa-miR-150-3p	within 24hr of diagnosis	20	35	0.20463	0.00354	Healthy	microArray
Differentially expressed miRNAs in sepsis- induced acute kidney injury target oxidative stress and mitochondrial dysfunction pathways	Ge et al	PLOS one	2017	sepsis	KDIGO	serum	hsa-miR-15b-3p	within 24hr of diagnosis	20	35	0.37399	0.00355	Healthy	microArray
Differentially expressed miRNAs in sepsis- induced acute kidney injury target oxidative stress and mitochondrial dysfunction pathways	Ge et al	PLOS one	2017	sepsis	KDIGO	serum	hsa-miR-1282	within 24hr of diagnosis	20	35	0.27154	0.00367	Healthy	microArray
Differentially expressed miRNAs in sepsis- induced acute kidney injury target oxidative stress and mitochondrial dysfunction pathways	Ge et al	PLOS one	2017	sepsis	KDIGO	serum	hsa-miR-190b	within 24hr of diagnosis	20	35	0.17593	0.00368	Healthy	microArray
Differentially expressed miRNAs in sepsis- induced acute kidney injury target oxidative stress and mitochondrial dysfunction pathways	Ge et al	PLOS one	2017	sepsis	KDIGO	serum	hsa-miR-138-2-3p	within 24hr of diagnosis	20	35	0.53559	0.00368	Healthy	microArray
Differentially expressed miRNAs in sepsis- induced acute kidney injury target oxidative stress and mitochondrial dysfunction pathways	Ge et al	PLOS one	2017	sepsis	KDIGO	serum	hsa-miR-4667-5p	within 24hr of diagnosis	20	35	1.77814	0.00373	Healthy	microArray
Differentially expressed miRNAs in sepsis- induced acute kidney injury target oxidative stress and mitochondrial dysfunction pathways	Ge et al	PLOS one	2017	sepsis	KDIGO	serum	hsa-miR-4713-3p	within 24hr of diagnosis	20	35	0.19864	0.00373	Healthy	microArray
Differentially expressed miRNAs in sepsis- induced acute kidney injury target oxidative stress and mitochondrial dysfunction pathways	Ge et al	PLOS one	2017	sepsis	KDIGO	serum	hsa-miR-337-3p	within 24hr of diagnosis	20	35	0.35095	0.00376	Healthy	microArray
Differentially expressed miRNAs in sepsis- induced acute kidney injury target oxidative stress and mitochondrial dysfunction pathways	Ge et al	PLOS one	2017	sepsis	KDIGO	serum	hsa-miR-187-3p	within 24hr of diagnosis	20	35	0.24771	0.00377	Healthy	microArray
Differentially expressed miRNAs in sepsis- induced acute kidney injury target oxidative stress and mitochondrial dysfunction pathways	Ge et al	PLOS one	2017	sepsis	KDIGO	serum	hsa-miR-2278	within 24hr of diagnosis	20	35	0.16894	0.0038	Healthy	microArray
Differentially expressed miRNAs in sepsis- induced acute kidney injury target oxidative stress and mitochondrial dysfunction pathways	Ge et al	PLOS one	2017	sepsis	KDIGO	serum	hsa-miR-340-3p	within 24hr of diagnosis	20	35	0.315	0.00381	Healthy	microArray
Differentially expressed miRNAs in sepsis- induced acute kidney injury target oxidative stress and mitochondrial dysfunction pathways	Ge et al	PLOS one	2017	sepsis	KDIGO	serum	hsa-miR-1909-5p	within 24hr of diagnosis	20	35	0.14826	0.00382	Healthy	microArray
Differentially expressed miRNAs in sepsis- induced acute kidney injury target oxidative stress and mitochondrial dysfunction pathways	Ge et al	PLOS one	2017	sepsis	KDIGO	serum	hsa-miR-129-2-3p	within 24hr of diagnosis	20	35	0.28788	0.00385	Healthy	microArray
Differentially expressed miRNAs in sepsis- induced acute kidney injury target oxidative stress and mitochondrial dysfunction pathways	Ge et al	PLOS one	2017	sepsis	KDIGO	serum	hsa-miR-185-3p	within 24hr of diagnosis	20	35	0.14231	0.00399	Healthy	microArray
Differentially expressed miRNAs in sepsis- induced acute kidney injury target oxidative stress and mitochondrial dysfunction pathways	Ge et al	PLOS one	2017	sepsis	KDIGO	serum	hsa-miR-1976	within 24hr of diagnosis	20	35	0.37284	0.00404	Healthy	microArray
Differentially expressed miRNAs in sepsis- induced acute kidney injury target oxidative stress and mitochondrial dysfunction pathways	Ge et al	PLOS one	2017	sepsis	KDIGO	serum	hsa-miR-218-1-3p	within 24hr of diagnosis	20	35	0.23975	0.00408	Healthy	microArray
Differentially expressed miRNAs in sepsis- induced acute kidney injury target oxidative stress and mitochondrial dysfunction pathways	Ge et al	PLOS one	2017	sepsis	KDIGO	serum	hsa-miR-106b-5p	within 24hr of diagnosis	20	35	0.29625	0.00412	Healthy	microArray
Differentially expressed miRNAs in sepsis- induced acute kidney injury target oxidative stress and mitochondrial dysfunction pathways	Ge et al	PLOS one	2017	sepsis	KDIGO	serum	hsa-miRPlus-C1100	within 24hr of diagnosis	20	35	0.27176	0.00414	Healthy	microArray
Differentially expressed miRNAs in sepsis- induced acute kidney injury target oxidative stress and mitochondrial dysfunction pathways	Ge et al	PLOS one	2017	sepsis	KDIGO	serum	hsa-miR-342-5p	within 24hr of diagnosis	20	35	0.04561	0.00416	Healthy	microArray
Differentially expressed miRNAs in sepsis- induced acute kidney injury target oxidative stress and mitochondrial dysfunction pathways	Ge et al	PLOS one	2017	sepsis	KDIGO	serum	hsa-miR-449c-3p	within 24hr of diagnosis	20	35	0.16342	0.00419	Healthy	microArray
Differentially expressed miRNAs in sepsis- induced acute kidney injury target oxidative stress and mitochondrial dysfunction pathways	Ge et al	PLOS one	2017	sepsis	KDIGO	serum	hsa-miR-543	within 24hr of diagnosis	20	35	0.15398	0.0042	Healthy	microArray
Differentially expressed miRNAs in sepsis- induced acute kidney injury target oxidative stress and mitochondrial dysfunction pathways	Ge et al	PLOS one	2017	sepsis	KDIGO	serum	hsa-miR-4440	within 24hr of diagnosis	20	35	0.4124	0.00428	Healthy	microArray
Differentially expressed miRNAs in sepsis- induced acute kidney injury target oxidative stress and mitochondrial dysfunction pathways	Ge et al	PLOS one	2017	sepsis	KDIGO	serum	hsa-miR-33b-5p	within 24hr of diagnosis	20	35	0.20619	0.00429	Healthy	microArray
Differentially expressed miRNAs in sepsis- induced acute kidney injury target oxidative stress and mitochondrial dysfunction pathways	Ge et al	PLOS one	2017	sepsis	KDIGO	serum	hsa-miR-4481	within 24hr of diagnosis	20	35	0.30061	0.00438	Healthy	microArray
Differentially expressed miRNAs in sepsis- induced acute kidney injury target oxidative stress and mitochondrial dysfunction pathways	Ge et al	PLOS one	2017	sepsis	KDIGO	serum	hsa-miR-610	within 24hr of diagnosis	20	35	0.38995	0.0044	Healthy	microArray
Differentially expressed miRNAs in sepsis- induced acute kidney injury target oxidative stress and mitochondrial dysfunction pathways	Ge et al	PLOS one	2017	sepsis	KDIGO	serum	hsa-miR-412-3p	within 24hr of diagnosis	20	35	0.15985	0.0044	Healthy	microArray
Differentially expressed miRNAs in sepsis- induced acute kidney injury target oxidative stress and mitochondrial dysfunction pathways	Ge et al	PLOS one	2017	sepsis	KDIGO	serum	hsa-miR-4753-3p	within 24hr of diagnosis	20	35	0.16057	0.00441	Healthy	microArray
Differentially expressed miRNAs in sepsis- induced acute kidney injury target oxidative stress and mitochondrial dysfunction pathways	Ge et al	PLOS one	2017	sepsis	KDIGO	serum	hsa-miR-1183	within 24hr of diagnosis	20	35	0.19987	0.00442	Healthy	microArray
Differentially expressed miRNAs in sepsis- induced acute kidney injury target oxidative stress and mitochondrial dysfunction pathways	Ge et al	PLOS one	2017	sepsis	KDIGO	serum	hsa-miR-4665-3p	within 24hr of diagnosis	20	35	0.24657	0.00448	Healthy	microArray
Differentially expressed miRNAs in sepsis- induced acute kidney injury target oxidative stress and mitochondrial dysfunction pathways	Ge et al	PLOS one	2017	sepsis	KDIGO	serum	hsa-miR-1236-3p	within 24hr of diagnosis	20	35	0.36437	0.00449	Healthy	microArray
Differentially expressed miRNAs in sepsis- induced acute kidney injury target oxidative stress and mitochondrial dysfunction pathways	Ge et al	PLOS one	2017	sepsis	KDIGO	serum	hsa-miR-3121-5p	within 24hr of diagnosis	20	35	0.08564	0.00451	Healthy	microArray
Differentially expressed miRNAs in sepsis- induced acute kidney injury target oxidative stress and mitochondrial dysfunction pathways	Ge et al	PLOS one	2017	sepsis	KDIGO	serum	hsa-miR-645	within 24hr of diagnosis	20	35	0.18357	0.00454	Healthy	microArray
Differentially expressed miRNAs in sepsis- induced acute kidney injury target oxidative stress and mitochondrial dysfunction pathways	Ge et al	PLOS one	2017	sepsis	KDIGO	serum	hsa-miR-223-5p	within 24hr of diagnosis	20	35	0.25698	0.00456	Healthy	microArray
Differentially expressed miRNAs in sepsis- induced acute kidney injury target oxidative stress and mitochondrial dysfunction pathways	Ge et al	PLOS one	2017	sepsis	KDIGO	serum	hsa-miR-934	within 24hr of diagnosis	20	35	0.47949	0.00457	Healthy	microArray
Differentially expressed miRNAs in sepsis- induced acute kidney injury target oxidative stress and mitochondrial dysfunction pathways	Ge et al	PLOS one	2017	sepsis	KDIGO	serum	hsa-miR-95-3p	within 24hr of diagnosis	20	35	0.16676	0.00458	Healthy	microArray
Differentially expressed miRNAs in sepsis- induced acute kidney injury target oxidative stress and mitochondrial dysfunction pathways	Ge et al	PLOS one	2017	sepsis	KDIGO	serum	hsa-miR-3123	within 24hr of diagnosis	20	35	0.17764	0.0046	Healthy	microArray
Differentially expressed miRNAs in sepsis- induced acute kidney injury target oxidative stress and mitochondrial dysfunction pathways	Ge et al	PLOS one	2017	sepsis	KDIGO	serum	hsa-miR-218-5p	within 24hr of diagnosis	20	35	0.19594	0.00464	Healthy	microArray
Differentially expressed miRNAs in sepsis- induced acute kidney injury target oxidative stress and mitochondrial dysfunction pathways	Ge et al	PLOS one	2017	sepsis	KDIGO	serum	hsa-miR-4274	within 24hr of diagnosis	20	35	0.32337	0.00467	Healthy	microArray
Differentially expressed miRNAs in sepsis- induced acute kidney injury target oxidative stress and mitochondrial dysfunction pathways	Ge et al	PLOS one	2017	sepsis	KDIGO	serum	hsa-miR-20b-3p	within 24hr of diagnosis	20	35	0.39487	0.00469	Healthy	microArray
Differentially expressed miRNAs in sepsis- induced acute kidney injury target oxidative stress and mitochondrial dysfunction pathways	Ge et al	PLOS one	2017	sepsis	KDIGO	serum	hsa-miR-4524b-3p	within 24hr of diagnosis	20	35	0.07245	0.00469	Healthy	microArray
Differentially expressed miRNAs in sepsis- induced acute kidney injury target oxidative stress and mitochondrial dysfunction pathways	Ge et al	PLOS one	2017	sepsis	KDIGO	serum	hsa-miR-4278	within 24hr of diagnosis	20	35	0.2821	0.00472	Healthy	microArray
Differentially expressed miRNAs in sepsis- induced acute kidney injury target oxidative stress and mitochondrial dysfunction pathways	Ge et al	PLOS one	2017	sepsis	KDIGO	serum	hsa-miR-1-3p	within 24hr of diagnosis	20	35	0.25895	0.00472	Healthy	microArray
Differentially expressed miRNAs in sepsis- induced acute kidney injury target oxidative stress and mitochondrial dysfunction pathways	Ge et al	PLOS one	2017	sepsis	KDIGO	serum	hsa-miR-3184-3p	within 24hr of diagnosis	20	35	0.55469	0.00473	Healthy	microArray
Differentially expressed miRNAs in sepsis- induced acute kidney injury target oxidative stress and mitochondrial dysfunction pathways	Ge et al	PLOS one	2017	sepsis	KDIGO	serum	hsa-miR-876-3p	within 24hr of diagnosis	20	35	0.22404	0.00478	Healthy	microArray
Differentially expressed miRNAs in sepsis- induced acute kidney injury target oxidative stress and mitochondrial dysfunction pathways	Ge et al	PLOS one	2017	sepsis	KDIGO	serum	hsa-miR-4728-3p	within 24hr of diagnosis	20	35	0.39617	0.0048	Healthy	microArray
Differentially expressed miRNAs in sepsis- induced acute kidney injury target oxidative stress and mitochondrial dysfunction pathways	Ge et al	PLOS one	2017	sepsis	KDIGO	serum	hsa-miR-3187-3p	within 24hr of diagnosis	20	35	0.3358	0.00484	Healthy	microArray
Differentially expressed miRNAs in sepsis- induced acute kidney injury target oxidative stress and mitochondrial dysfunction pathways	Ge et al	PLOS one	2017	sepsis	KDIGO	serum	hsa-miR-4291	within 24hr of diagnosis	20	35	0.30861	0.00487	Healthy	microArray
Differentially expressed miRNAs in sepsis- induced acute kidney injury target oxidative stress and mitochondrial dysfunction pathways	Ge et al	PLOS one	2017	sepsis	KDIGO	serum	hsa-miR-3167	within 24hr of diagnosis	20	35	0.17363	0.00487	Healthy	microArray
Differentially expressed miRNAs in sepsis- induced acute kidney injury target oxidative stress and mitochondrial dysfunction pathways	Ge et al	PLOS one	2017	sepsis	KDIGO	serum	hsa-miR-374b-3p	within 24hr of diagnosis	20	35	0.31682	0.00488	Healthy	microArray
Differentially expressed miRNAs in sepsis- induced acute kidney injury target oxidative stress and mitochondrial dysfunction pathways	Ge et al	PLOS one	2017	sepsis	KDIGO	serum	hsa-miR-3150b-3p	within 24hr of diagnosis	20	35	0.29594	0.0049	Healthy	microArray
Differentially expressed miRNAs in sepsis- induced acute kidney injury target oxidative stress and mitochondrial dysfunction pathways	Ge et al	PLOS one	2017	sepsis	KDIGO	serum	hsa-miR-4689	within 24hr of diagnosis	20	35	0.24052	0.00491	Healthy	microArray
Differentially expressed miRNAs in sepsis- induced acute kidney injury target oxidative stress and mitochondrial dysfunction pathways	Ge et al	PLOS one	2017	sepsis	KDIGO	serum	hsa-miR-4462	within 24hr of diagnosis	20	35	0.36051	0.00492	Healthy	microArray
Differentially expressed miRNAs in sepsis- induced acute kidney injury target oxidative stress and mitochondrial dysfunction pathways	Ge et al	PLOS one	2017	sepsis	KDIGO	serum	hsa-miR-542-3p	within 24hr of diagnosis	20	35	0.17095	0.00495	Healthy	microArray
Differentially expressed miRNAs in sepsis- induced acute kidney injury target oxidative stress and mitochondrial dysfunction pathways	Ge et al	PLOS one	2017	sepsis	KDIGO	serum	hsa-miR-5586-3p	within 24hr of diagnosis	20	35	0.30759	0.00497	Healthy	microArray
Differentially expressed miRNAs in sepsis- induced acute kidney injury target oxidative stress and mitochondrial dysfunction pathways	Ge et al	PLOS one	2017	sepsis	KDIGO	serum	hsa-miR-3618	within 24hr of diagnosis	20	35	0.21961	0.00501	Healthy	microArray
Differentially expressed miRNAs in sepsis- induced acute kidney injury target oxidative stress and mitochondrial dysfunction pathways	Ge et al	PLOS one	2017	sepsis	KDIGO	serum	hsa-miR-4294	within 24hr of diagnosis	20	35	0.34556	0.00507	Healthy	microArray
Differentially expressed miRNAs in sepsis- induced acute kidney injury target oxidative stress and mitochondrial dysfunction pathways	Ge et al	PLOS one	2017	sepsis	KDIGO	serum	hsa-miR-381-5p	within 24hr of diagnosis	20	35	0.39293	0.00507	Healthy	microArray
Differentially expressed miRNAs in sepsis- induced acute kidney injury target oxidative stress and mitochondrial dysfunction pathways	Ge et al	PLOS one	2017	sepsis	KDIGO	serum	hsa-miR-5008-3p	within 24hr of diagnosis	20	35	1.74023	0.00511	Healthy	microArray
Differentially expressed miRNAs in sepsis- induced acute kidney injury target oxidative stress and mitochondrial dysfunction pathways	Ge et al	PLOS one	2017	sepsis	KDIGO	serum	hsa-miR-29c-3p	within 24hr of diagnosis	20	35	0.44743	0.00514	Healthy	microArray
Differentially expressed miRNAs in sepsis- induced acute kidney injury target oxidative stress and mitochondrial dysfunction pathways	Ge et al	PLOS one	2017	sepsis	KDIGO	serum	hsa-miR-136-5p	within 24hr of diagnosis	20	35	0.19873	0.00514	Healthy	microArray
Differentially expressed miRNAs in sepsis- induced acute kidney injury target oxidative stress and mitochondrial dysfunction pathways	Ge et al	PLOS one	2017	sepsis	KDIGO	serum	hsa-miR-3614-3p	within 24hr of diagnosis	20	35	0.31312	0.00514	Healthy	microArray
Differentially expressed miRNAs in sepsis- induced acute kidney injury target oxidative stress and mitochondrial dysfunction pathways	Ge et al	PLOS one	2017	sepsis	KDIGO	serum	hsa-miR-3179	within 24hr of diagnosis	20	35	0.2644	0.00518	Healthy	microArray
Differentially expressed miRNAs in sepsis- induced acute kidney injury target oxidative stress and mitochondrial dysfunction pathways	Ge et al	PLOS one	2017	sepsis	KDIGO	serum	hsa-miR-1470	within 24hr of diagnosis	20	35	1.67969	0.00528	Healthy	microArray
Differentially expressed miRNAs in sepsis- induced acute kidney injury target oxidative stress and mitochondrial dysfunction pathways	Ge et al	PLOS one	2017	sepsis	KDIGO	serum	hsa-miR-581	within 24hr of diagnosis	20	35	0.29477	0.00531	Healthy	microArray
Differentially expressed miRNAs in sepsis- induced acute kidney injury target oxidative stress and mitochondrial dysfunction pathways	Ge et al	PLOS one	2017	sepsis	KDIGO	serum	hsa-miR-1255b-5p	within 24hr of diagnosis	20	35	0.28314	0.00534	Healthy	microArray
Differentially expressed miRNAs in sepsis- induced acute kidney injury target oxidative stress and mitochondrial dysfunction pathways	Ge et al	PLOS one	2017	sepsis	KDIGO	serum	hsa-miR-27a-5p	within 24hr of diagnosis	20	35	0.24678	0.00544	Healthy	microArray
Differentially expressed miRNAs in sepsis- induced acute kidney injury target oxidative stress and mitochondrial dysfunction pathways	Ge et al	PLOS one	2017	sepsis	KDIGO	serum	hsa-miR-4769-3p	within 24hr of diagnosis	20	35	0.33157	0.00555	Healthy	microArray
Differentially expressed miRNAs in sepsis- induced acute kidney injury target oxidative stress and mitochondrial dysfunction pathways	Ge et al	PLOS one	2017	sepsis	KDIGO	serum	hsa-miR-3136-3p	within 24hr of diagnosis	20	35	0.43079	0.00565	Healthy	microArray
Differentially expressed miRNAs in sepsis- induced acute kidney injury target oxidative stress and mitochondrial dysfunction pathways	Ge et al	PLOS one	2017	sepsis	KDIGO	serum	hsa-miR-556-3p	within 24hr of diagnosis	20	35	0.12877	0.00566	Healthy	microArray
Differentially expressed miRNAs in sepsis- induced acute kidney injury target oxidative stress and mitochondrial dysfunction pathways	Ge et al	PLOS one	2017	sepsis	KDIGO	serum	hsa-miR-383-5p	within 24hr of diagnosis	20	35	0.13781	0.00571	Healthy	microArray
Differentially expressed miRNAs in sepsis- induced acute kidney injury target oxidative stress and mitochondrial dysfunction pathways	Ge et al	PLOS one	2017	sepsis	KDIGO	serum	hsa-miR-151a-3p	within 24hr of diagnosis	20	35	0.24328	0.00573	Healthy	microArray
Differentially expressed miRNAs in sepsis- induced acute kidney injury target oxidative stress and mitochondrial dysfunction pathways	Ge et al	PLOS one	2017	sepsis	KDIGO	serum	hsa-miR-609	within 24hr of diagnosis	20	35	0.2245	0.00585	Healthy	microArray
Differentially expressed miRNAs in sepsis- induced acute kidney injury target oxidative stress and mitochondrial dysfunction pathways	Ge et al	PLOS one	2017	sepsis	KDIGO	serum	hsa-miR-4634	within 24hr of diagnosis	20	35	4.87349	0.00588	Healthy	microArray
Differentially expressed miRNAs in sepsis- induced acute kidney injury target oxidative stress and mitochondrial dysfunction pathways	Ge et al	PLOS one	2017	sepsis	KDIGO	serum	hsa-miR-4762-3p	within 24hr of diagnosis	20	35	0.19261	0.00588	Healthy	microArray
Differentially expressed miRNAs in sepsis- induced acute kidney injury target oxidative stress and mitochondrial dysfunction pathways	Ge et al	PLOS one	2017	sepsis	KDIGO	serum	hsa-miR-5006-5p	within 24hr of diagnosis	20	35	0.52208	0.00597	Healthy	microArray
Differentially expressed miRNAs in sepsis- induced acute kidney injury target oxidative stress and mitochondrial dysfunction pathways	Ge et al	PLOS one	2017	sepsis	KDIGO	serum	hsa-miR-1255b-2-3p	within 24hr of diagnosis	20	35	0.23467	0.00601	Healthy	microArray
Differentially expressed miRNAs in sepsis- induced acute kidney injury target oxidative stress and mitochondrial dysfunction pathways	Ge et al	PLOS one	2017	sepsis	KDIGO	serum	hsa-miR-658	within 24hr of diagnosis	20	35	0.28275	0.00603	Healthy	microArray
Differentially expressed miRNAs in sepsis- induced acute kidney injury target oxidative stress and mitochondrial dysfunction pathways	Ge et al	PLOS one	2017	sepsis	KDIGO	serum	hsa-miR-4327	within 24hr of diagnosis	20	35	0.5555	0.00615	Healthy	microArray
Differentially expressed miRNAs in sepsis- induced acute kidney injury target oxidative stress and mitochondrial dysfunction pathways	Ge et al	PLOS one	2017	sepsis	KDIGO	serum	hsa-miR-5194	within 24hr of diagnosis	20	35	0.28881	0.0062	Healthy	microArray
Differentially expressed miRNAs in sepsis- induced acute kidney injury target oxidative stress and mitochondrial dysfunction pathways	Ge et al	PLOS one	2017	sepsis	KDIGO	serum	hsa-miR-4449	within 24hr of diagnosis	20	35	1.73696	0.00628	Healthy	microArray
Differentially expressed miRNAs in sepsis- induced acute kidney injury target oxidative stress and mitochondrial dysfunction pathways	Ge et al	PLOS one	2017	sepsis	KDIGO	serum	hsa-miR-4525	within 24hr of diagnosis	20	35	0.21016	0.00635	Healthy	microArray
Differentially expressed miRNAs in sepsis- induced acute kidney injury target oxidative stress and mitochondrial dysfunction pathways	Ge et al	PLOS one	2017	sepsis	KDIGO	serum	hsa-miR-3917	within 24hr of diagnosis	20	35	0.29578	0.00639	Healthy	microArray
Differentially expressed miRNAs in sepsis- induced acute kidney injury target oxidative stress and mitochondrial dysfunction pathways	Ge et al	PLOS one	2017	sepsis	KDIGO	serum	hsa-miR-296-5p	within 24hr of diagnosis	20	35	0.29921	0.0064	Healthy	microArray
Differentially expressed miRNAs in sepsis- induced acute kidney injury target oxidative stress and mitochondrial dysfunction pathways	Ge et al	PLOS one	2017	sepsis	KDIGO	serum	hsa-miR-3181	within 24hr of diagnosis	20	35	0.08144	0.00641	Healthy	microArray
Differentially expressed miRNAs in sepsis- induced acute kidney injury target oxidative stress and mitochondrial dysfunction pathways	Ge et al	PLOS one	2017	sepsis	KDIGO	serum	hsa-miR-4701-3p	within 24hr of diagnosis	20	35	0.31292	0.00645	Healthy	microArray
Differentially expressed miRNAs in sepsis- induced acute kidney injury target oxidative stress and mitochondrial dysfunction pathways	Ge et al	PLOS one	2017	sepsis	KDIGO	serum	hsa-miR-580-3p	within 24hr of diagnosis	20	35	0.24563	0.00649	Healthy	microArray
Differentially expressed miRNAs in sepsis- induced acute kidney injury target oxidative stress and mitochondrial dysfunction pathways	Ge et al	PLOS one	2017	sepsis	KDIGO	serum	hsa-let-7a-5p	within 24hr of diagnosis	20	35	0.19858	0.00651	Healthy	microArray
Differentially expressed miRNAs in sepsis- induced acute kidney injury target oxidative stress and mitochondrial dysfunction pathways	Ge et al	PLOS one	2017	sepsis	KDIGO	serum	hsa-miR-4326	within 24hr of diagnosis	20	35	0.33677	0.00652	Healthy	microArray
Differentially expressed miRNAs in sepsis- induced acute kidney injury target oxidative stress and mitochondrial dysfunction pathways	Ge et al	PLOS one	2017	sepsis	KDIGO	serum	hsa-miR-1227-3p	within 24hr of diagnosis	20	35	0.30092	0.00666	Healthy	microArray
Differentially expressed miRNAs in sepsis- induced acute kidney injury target oxidative stress and mitochondrial dysfunction pathways	Ge et al	PLOS one	2017	sepsis	KDIGO	serum	hsa-miR-4255	within 24hr of diagnosis	20	35	0.4709	0.00668	Healthy	microArray
Differentially expressed miRNAs in sepsis- induced acute kidney injury target oxidative stress and mitochondrial dysfunction pathways	Ge et al	PLOS one	2017	sepsis	KDIGO	serum	hsa-miR-133a-3p	within 24hr of diagnosis	20	35	0.32224	0.00668	Healthy	microArray
Differentially expressed miRNAs in sepsis- induced acute kidney injury target oxidative stress and mitochondrial dysfunction pathways	Ge et al	PLOS one	2017	sepsis	KDIGO	serum	hsa-miR-1287-5p	within 24hr of diagnosis	20	35	0.31199	0.00674	Healthy	microArray
Differentially expressed miRNAs in sepsis- induced acute kidney injury target oxidative stress and mitochondrial dysfunction pathways	Ge et al	PLOS one	2017	sepsis	KDIGO	serum	hsa-miR-223-3p	within 24hr of diagnosis	20	35	0.2196	0.00679	Healthy	microArray
Differentially expressed miRNAs in sepsis- induced acute kidney injury target oxidative stress and mitochondrial dysfunction pathways	Ge et al	PLOS one	2017	sepsis	KDIGO	serum	hsa-miR-3140-3p	within 24hr of diagnosis	20	35	0.23036	0.00679	Healthy	microArray
Differentially expressed miRNAs in sepsis- induced acute kidney injury target oxidative stress and mitochondrial dysfunction pathways	Ge et al	PLOS one	2017	sepsis	KDIGO	serum	hsa-miR-1281	within 24hr of diagnosis	20	35	0.36337	0.00683	Healthy	microArray
Differentially expressed miRNAs in sepsis- induced acute kidney injury target oxidative stress and mitochondrial dysfunction pathways	Ge et al	PLOS one	2017	sepsis	KDIGO	serum	hsa-miR-3678-3p	within 24hr of diagnosis	20	35	0.24161	0.00686	Healthy	microArray
Differentially expressed miRNAs in sepsis- induced acute kidney injury target oxidative stress and mitochondrial dysfunction pathways	Ge et al	PLOS one	2017	sepsis	KDIGO	serum	hsa-miR-874-5p	within 24hr of diagnosis	20	35	1.71896	0.00689	Healthy	microArray
Differentially expressed miRNAs in sepsis- induced acute kidney injury target oxidative stress and mitochondrial dysfunction pathways	Ge et al	PLOS one	2017	sepsis	KDIGO	serum	hsa-miR-649	within 24hr of diagnosis	20	35	0.12906	0.00689	Healthy	microArray
Differentially expressed miRNAs in sepsis- induced acute kidney injury target oxidative stress and mitochondrial dysfunction pathways	Ge et al	PLOS one	2017	sepsis	KDIGO	serum	hsa-miR-3145-3p	within 24hr of diagnosis	20	35	0.20071	0.00689	Healthy	microArray
Differentially expressed miRNAs in sepsis- induced acute kidney injury target oxidative stress and mitochondrial dysfunction pathways	Ge et al	PLOS one	2017	sepsis	KDIGO	serum	hsa-miR-924	within 24hr of diagnosis	20	35	0.27314	0.00691	Healthy	microArray
Differentially expressed miRNAs in sepsis- induced acute kidney injury target oxidative stress and mitochondrial dysfunction pathways	Ge et al	PLOS one	2017	sepsis	KDIGO	serum	hsa-miR-3689a-3p	within 24hr of diagnosis	20	35	0.2451	0.00692	Healthy	microArray
Differentially expressed miRNAs in sepsis- induced acute kidney injury target oxidative stress and mitochondrial dysfunction pathways	Ge et al	PLOS one	2017	sepsis	KDIGO	serum	hsa-miR-139-5p	within 24hr of diagnosis	20	35	0.23515	0.00696	Healthy	microArray
Differentially expressed miRNAs in sepsis- induced acute kidney injury target oxidative stress and mitochondrial dysfunction pathways	Ge et al	PLOS one	2017	sepsis	KDIGO	serum	hsa-miR-1249-3p	within 24hr of diagnosis	20	35	0.35664	0.00696	Healthy	microArray
Differentially expressed miRNAs in sepsis- induced acute kidney injury target oxidative stress and mitochondrial dysfunction pathways	Ge et al	PLOS one	2017	sepsis	KDIGO	serum	hsa-miR-4766-5p	within 24hr of diagnosis	20	35	0.2891	0.00699	Healthy	microArray
Differentially expressed miRNAs in sepsis- induced acute kidney injury target oxidative stress and mitochondrial dysfunction pathways	Ge et al	PLOS one	2017	sepsis	KDIGO	serum	hsa-miR-5583-3p	within 24hr of diagnosis	20	35	0.20416	0.00709	Healthy	microArray
Differentially expressed miRNAs in sepsis- induced acute kidney injury target oxidative stress and mitochondrial dysfunction pathways	Ge et al	PLOS one	2017	sepsis	KDIGO	serum	hsa-miR-302b-3p	within 24hr of diagnosis	20	35	0.1481	0.00709	Healthy	microArray
Differentially expressed miRNAs in sepsis- induced acute kidney injury target oxidative stress and mitochondrial dysfunction pathways	Ge et al	PLOS one	2017	sepsis	KDIGO	serum	hsa-miR-18a-5p	within 24hr of diagnosis	20	35	0.14536	0.00711	Healthy	microArray
Differentially expressed miRNAs in sepsis- induced acute kidney injury target oxidative stress and mitochondrial dysfunction pathways	Ge et al	PLOS one	2017	sepsis	KDIGO	serum	hsa-miR-584-5p	within 24hr of diagnosis	20	35	0.53793	0.00711	Healthy	microArray
Differentially expressed miRNAs in sepsis- induced acute kidney injury target oxidative stress and mitochondrial dysfunction pathways	Ge et al	PLOS one	2017	sepsis	KDIGO	serum	hsa-miR-4323	within 24hr of diagnosis	20	35	0.4104	0.00717	Healthy	microArray
Differentially expressed miRNAs in sepsis- induced acute kidney injury target oxidative stress and mitochondrial dysfunction pathways	Ge et al	PLOS one	2017	sepsis	KDIGO	serum	hsa-miR-1292-5p	within 24hr of diagnosis	20	35	0.03457	0.00733	Healthy	microArray
Differentially expressed miRNAs in sepsis- induced acute kidney injury target oxidative stress and mitochondrial dysfunction pathways	Ge et al	PLOS one	2017	sepsis	KDIGO	serum	hsa-miR-548j-5p	within 24hr of diagnosis	20	35	0.03801	0.00738	Healthy	microArray
Differentially expressed miRNAs in sepsis- induced acute kidney injury target oxidative stress and mitochondrial dysfunction pathways	Ge et al	PLOS one	2017	sepsis	KDIGO	serum	hsa-miR-4723-3p	within 24hr of diagnosis	20	35	0.38349	0.00741	Healthy	microArray
Differentially expressed miRNAs in sepsis- induced acute kidney injury target oxidative stress and mitochondrial dysfunction pathways	Ge et al	PLOS one	2017	sepsis	KDIGO	serum	hsa-miR-5684	within 24hr of diagnosis	20	35	0.49976	0.00751	Healthy	microArray
Differentially expressed miRNAs in sepsis- induced acute kidney injury target oxidative stress and mitochondrial dysfunction pathways	Ge et al	PLOS one	2017	sepsis	KDIGO	serum	hsa-miR-219a-5p	within 24hr of diagnosis	20	35	0.34986	0.00761	Healthy	microArray
Differentially expressed miRNAs in sepsis- induced acute kidney injury target oxidative stress and mitochondrial dysfunction pathways	Ge et al	PLOS one	2017	sepsis	KDIGO	serum	hsa-miR-4307	within 24hr of diagnosis	20	35	0.27864	0.00762	Healthy	microArray
Differentially expressed miRNAs in sepsis- induced acute kidney injury target oxidative stress and mitochondrial dysfunction pathways	Ge et al	PLOS one	2017	sepsis	KDIGO	serum	hsa-miR-590-5p	within 24hr of diagnosis	20	35	0.14839	0.00762	Healthy	microArray
Differentially expressed miRNAs in sepsis- induced acute kidney injury target oxidative stress and mitochondrial dysfunction pathways	Ge et al	PLOS one	2017	sepsis	KDIGO	serum	hsa-miR-766-5p	within 24hr of diagnosis	20	35	0.26542	0.00763	Healthy	microArray
Differentially expressed miRNAs in sepsis- induced acute kidney injury target oxidative stress and mitochondrial dysfunction pathways	Ge et al	PLOS one	2017	sepsis	KDIGO	serum	hsa-miR-874-5p	within 24hr of diagnosis	20	35	0.26908	0.00764	Healthy	microArray
Differentially expressed miRNAs in sepsis- induced acute kidney injury target oxidative stress and mitochondrial dysfunction pathways	Ge et al	PLOS one	2017	sepsis	KDIGO	serum	hsa-miR-431-5p	within 24hr of diagnosis	20	35	0.40198	0.00769	Healthy	microArray
Differentially expressed miRNAs in sepsis- induced acute kidney injury target oxidative stress and mitochondrial dysfunction pathways	Ge et al	PLOS one	2017	sepsis	KDIGO	serum	hsa-miR-1306-3p	within 24hr of diagnosis	20	35	0.26307	0.00772	Healthy	microArray
Differentially expressed miRNAs in sepsis- induced acute kidney injury target oxidative stress and mitochondrial dysfunction pathways	Ge et al	PLOS one	2017	sepsis	KDIGO	serum	hsa-miR-484	within 24hr of diagnosis	20	35	0.38413	0.00775	Healthy	microArray
Differentially expressed miRNAs in sepsis- induced acute kidney injury target oxidative stress and mitochondrial dysfunction pathways	Ge et al	PLOS one	2017	sepsis	KDIGO	serum	hsa-miR-221-3p	within 24hr of diagnosis	20	35	0.38532	0.0079	Healthy	microArray
Differentially expressed miRNAs in sepsis- induced acute kidney injury target oxidative stress and mitochondrial dysfunction pathways	Ge et al	PLOS one	2017	sepsis	KDIGO	serum	hsa-miR-1910-5p	within 24hr of diagnosis	20	35	0.1771	0.00793	Healthy	microArray
Differentially expressed miRNAs in sepsis- induced acute kidney injury target oxidative stress and mitochondrial dysfunction pathways	Ge et al	PLOS one	2017	sepsis	KDIGO	serum	hsa-miR-1251-3p	within 24hr of diagnosis	20	35	0.33213	0.00795	Healthy	microArray
Differentially expressed miRNAs in sepsis- induced acute kidney injury target oxidative stress and mitochondrial dysfunction pathways	Ge et al	PLOS one	2017	sepsis	KDIGO	serum	hsa-miR-4686	within 24hr of diagnosis	20	35	0.28219	0.00797	Healthy	microArray
Differentially expressed miRNAs in sepsis- induced acute kidney injury target oxidative stress and mitochondrial dysfunction pathways	Ge et al	PLOS one	2017	sepsis	KDIGO	serum	hsa-miR-503-5p	within 24hr of diagnosis	20	35	0.09134	0.00807	Healthy	microArray
Differentially expressed miRNAs in sepsis- induced acute kidney injury target oxidative stress and mitochondrial dysfunction pathways	Ge et al	PLOS one	2017	sepsis	KDIGO	serum	hsa-miR-1247-5p	within 24hr of diagnosis	20	35	0.45755	0.0081	Healthy	microArray
Differentially expressed miRNAs in sepsis- induced acute kidney injury target oxidative stress and mitochondrial dysfunction pathways	Ge et al	PLOS one	2017	sepsis	KDIGO	serum	hsa-miR-33a-5p	within 24hr of diagnosis	20	35	0.22824	0.00811	Healthy	microArray
Differentially expressed miRNAs in sepsis- induced acute kidney injury target oxidative stress and mitochondrial dysfunction pathways	Ge et al	PLOS one	2017	sepsis	KDIGO	serum	hsa-miR-520g-3p	within 24hr of diagnosis	20	35	0.0945	0.00812	Healthy	microArray
Differentially expressed miRNAs in sepsis- induced acute kidney injury target oxidative stress and mitochondrial dysfunction pathways	Ge et al	PLOS one	2017	sepsis	KDIGO	serum	hsa-miR-24-3p	within 24hr of diagnosis	20	35	0.41355	0.00815	Healthy	microArray
Differentially expressed miRNAs in sepsis- induced acute kidney injury target oxidative stress and mitochondrial dysfunction pathways	Ge et al	PLOS one	2017	sepsis	KDIGO	serum	hsa-miR-1269a	within 24hr of diagnosis	20	35	0.12752	0.0082	Healthy	microArray
Differentially expressed miRNAs in sepsis- induced acute kidney injury target oxidative stress and mitochondrial dysfunction pathways	Ge et al	PLOS one	2017	sepsis	KDIGO	serum	hsa-miR-940	within 24hr of diagnosis	20	35	0.45868	0.00822	Healthy	microArray
Differentially expressed miRNAs in sepsis- induced acute kidney injury target oxidative stress and mitochondrial dysfunction pathways	Ge et al	PLOS one	2017	sepsis	KDIGO	serum	hsa-miR-149-5p	within 24hr of diagnosis	20	35	0.32861	0.00824	Healthy	microArray
Differentially expressed miRNAs in sepsis- induced acute kidney injury target oxidative stress and mitochondrial dysfunction pathways	Ge et al	PLOS one	2017	sepsis	KDIGO	serum	hsa-miR-548w	within 24hr of diagnosis	20	35	0.24883	0.00827	Healthy	microArray
Differentially expressed miRNAs in sepsis- induced acute kidney injury target oxidative stress and mitochondrial dysfunction pathways	Ge et al	PLOS one	2017	sepsis	KDIGO	serum	hsa-miR-4314	within 24hr of diagnosis	20	35	0.26113	0.00828	Healthy	microArray
Differentially expressed miRNAs in sepsis- induced acute kidney injury target oxidative stress and mitochondrial dysfunction pathways	Ge et al	PLOS one	2017	sepsis	KDIGO	serum	hsa-miR-4263	within 24hr of diagnosis	20	35	0.15466	0.00831	Healthy	microArray
Differentially expressed miRNAs in sepsis- induced acute kidney injury target oxidative stress and mitochondrial dysfunction pathways	Ge et al	PLOS one	2017	sepsis	KDIGO	serum	hsa-miR-3651	within 24hr of diagnosis	20	35	0.22854	0.00848	Healthy	microArray
Differentially expressed miRNAs in sepsis- induced acute kidney injury target oxidative stress and mitochondrial dysfunction pathways	Ge et al	PLOS one	2017	sepsis	KDIGO	serum	hsa-miR-216b-5p	within 24hr of diagnosis	20	35	0.09753	0.00848	Healthy	microArray
Differentially expressed miRNAs in sepsis- induced acute kidney injury target oxidative stress and mitochondrial dysfunction pathways	Ge et al	PLOS one	2017	sepsis	KDIGO	serum	hsa-miR-1224-5p	within 24hr of diagnosis	20	35	0.30782	0.00849	Healthy	microArray
Differentially expressed miRNAs in sepsis- induced acute kidney injury target oxidative stress and mitochondrial dysfunction pathways	Ge et al	PLOS one	2017	sepsis	KDIGO	serum	hsa-miR-3189-3p	within 24hr of diagnosis	20	35	2.25008	0.00857	Healthy	microArray
Differentially expressed miRNAs in sepsis- induced acute kidney injury target oxidative stress and mitochondrial dysfunction pathways	Ge et al	PLOS one	2017	sepsis	KDIGO	serum	hsa-miR-4322	within 24hr of diagnosis	20	35	0.22518	0.00859	Healthy	microArray
Differentially expressed miRNAs in sepsis- induced acute kidney injury target oxidative stress and mitochondrial dysfunction pathways	Ge et al	PLOS one	2017	sepsis	KDIGO	serum	hsa-miR-3922-3p	within 24hr of diagnosis	20	35	0.24688	0.00874	Healthy	microArray
Differentially expressed miRNAs in sepsis- induced acute kidney injury target oxidative stress and mitochondrial dysfunction pathways	Ge et al	PLOS one	2017	sepsis	KDIGO	serum	hsa-miR-4768-3p	within 24hr of diagnosis	20	35	0.54891	0.00876	Healthy	microArray
Differentially expressed miRNAs in sepsis- induced acute kidney injury target oxidative stress and mitochondrial dysfunction pathways	Ge et al	PLOS one	2017	sepsis	KDIGO	serum	hsa-miR-24-2-5p	within 24hr of diagnosis	20	35	0.11555	0.00877	Healthy	microArray
Differentially expressed miRNAs in sepsis- induced acute kidney injury target oxidative stress and mitochondrial dysfunction pathways	Ge et al	PLOS one	2017	sepsis	KDIGO	serum	hsa-miR-885-3p	within 24hr of diagnosis	20	35	0.66117	0.00881	Healthy	microArray
Differentially expressed miRNAs in sepsis- induced acute kidney injury target oxidative stress and mitochondrial dysfunction pathways	Ge et al	PLOS one	2017	sepsis	KDIGO	serum	hsa-miR-4309	within 24hr of diagnosis	20	35	0.1304	0.00891	Healthy	microArray
Differentially expressed miRNAs in sepsis- induced acute kidney injury target oxidative stress and mitochondrial dysfunction pathways	Ge et al	PLOS one	2017	sepsis	KDIGO	serum	hsa-miR-3196	within 24hr of diagnosis	20	35	0.57252	0.00891	Healthy	microArray
Differentially expressed miRNAs in sepsis- induced acute kidney injury target oxidative stress and mitochondrial dysfunction pathways	Ge et al	PLOS one	2017	sepsis	KDIGO	serum	hsa-miR-204-5p	within 24hr of diagnosis	20	35	0.31641	0.00891	Healthy	microArray
Differentially expressed miRNAs in sepsis- induced acute kidney injury target oxidative stress and mitochondrial dysfunction pathways	Ge et al	PLOS one	2017	sepsis	KDIGO	serum	hsa-miR-4664-3p	within 24hr of diagnosis	20	35	0.54178	0.00891	Healthy	microArray
Differentially expressed miRNAs in sepsis- induced acute kidney injury target oxidative stress and mitochondrial dysfunction pathways	Ge et al	PLOS one	2017	sepsis	KDIGO	serum	hsa-miR-3186-3p	within 24hr of diagnosis	20	35	0.39745	0.00893	Healthy	microArray
Differentially expressed miRNAs in sepsis- induced acute kidney injury target oxidative stress and mitochondrial dysfunction pathways	Ge et al	PLOS one	2017	sepsis	KDIGO	serum	hsa-miR-892a	within 24hr of diagnosis	20	35	0.2872	0.00893	Healthy	microArray
Differentially expressed miRNAs in sepsis- induced acute kidney injury target oxidative stress and mitochondrial dysfunction pathways	Ge et al	PLOS one	2017	sepsis	KDIGO	serum	hsa-miR-5705	within 24hr of diagnosis	20	35	0.37288	0.00901	Healthy	microArray
Differentially expressed miRNAs in sepsis- induced acute kidney injury target oxidative stress and mitochondrial dysfunction pathways	Ge et al	PLOS one	2017	sepsis	KDIGO	serum	hsa-miR-1298-5p	within 24hr of diagnosis	20	35	0.18477	0.00912	Healthy	microArray
Differentially expressed miRNAs in sepsis- induced acute kidney injury target oxidative stress and mitochondrial dysfunction pathways	Ge et al	PLOS one	2017	sepsis	KDIGO	serum	hsa-miR-4653-3p	within 24hr of diagnosis	20	35	0.41957	0.00912	Healthy	microArray
Differentially expressed miRNAs in sepsis- induced acute kidney injury target oxidative stress and mitochondrial dysfunction pathways	Ge et al	PLOS one	2017	sepsis	KDIGO	serum	hsa-miR-373-3p	within 24hr of diagnosis	20	35	0.28996	0.00932	Healthy	microArray
Differentially expressed miRNAs in sepsis- induced acute kidney injury target oxidative stress and mitochondrial dysfunction pathways	Ge et al	PLOS one	2017	sepsis	KDIGO	serum	hsa-miR-643	within 24hr of diagnosis	20	35	0.08209	0.00937	Healthy	microArray
Differentially expressed miRNAs in sepsis- induced acute kidney injury target oxidative stress and mitochondrial dysfunction pathways	Ge et al	PLOS one	2017	sepsis	KDIGO	serum	hsa-miR-133b	within 24hr of diagnosis	20	35	0.40514	0.00943	Healthy	microArray
Differentially expressed miRNAs in sepsis- induced acute kidney injury target oxidative stress and mitochondrial dysfunction pathways	Ge et al	PLOS one	2017	sepsis	KDIGO	serum	hsa-miR-4436b-3p	within 24hr of diagnosis	20	35	1.64607	0.00951	Healthy	microArray
Differentially expressed miRNAs in sepsis- induced acute kidney injury target oxidative stress and mitochondrial dysfunction pathways	Ge et al	PLOS one	2017	sepsis	KDIGO	serum	hsa-miR-450b-5p	within 24hr of diagnosis	20	35	0.16705	0.00952	Healthy	microArray
Differentially expressed miRNAs in sepsis- induced acute kidney injury target oxidative stress and mitochondrial dysfunction pathways	Ge et al	PLOS one	2017	sepsis	KDIGO	serum	hsa-miR-541-5p	within 24hr of diagnosis	20	35	0.23791	0.00971	Healthy	microArray
Differentially expressed miRNAs in sepsis- induced acute kidney injury target oxidative stress and mitochondrial dysfunction pathways	Ge et al	PLOS one	2017	sepsis	KDIGO	serum	hsa-miR-2110	within 24hr of diagnosis	20	35	0.38621	0.00976	Healthy	microArray
Differentially expressed miRNAs in sepsis- induced acute kidney injury target oxidative stress and mitochondrial dysfunction pathways	Ge et al	PLOS one	2017	sepsis	KDIGO	serum	hsa-miR-3180-5p	within 24hr of diagnosis	20	35	0.42118	0.00977	Healthy	microArray
Differentially expressed miRNAs in sepsis- induced acute kidney injury target oxidative stress and mitochondrial dysfunction pathways	Ge et al	PLOS one	2017	sepsis	KDIGO	serum	hsa-miR-30d-3p	within 24hr of diagnosis	20	35	0.25846	0.00978	Healthy	microArray
Differentially expressed miRNAs in sepsis- induced acute kidney injury target oxidative stress and mitochondrial dysfunction pathways	Ge et al	PLOS one	2017	sepsis	KDIGO	serum	hsa-miR-382-5p	within 24hr of diagnosis	20	35	0.49102	0.00986	Healthy	microArray
Differentially expressed miRNAs in sepsis- induced acute kidney injury target oxidative stress and mitochondrial dysfunction pathways	Ge et al	PLOS one	2017	sepsis	KDIGO	serum	hsa-miR-4694-5p	within 24hr of diagnosis	20	35	0.07628	0.00992	Healthy	microArray
Differentially expressed miRNAs in sepsis- induced acute kidney injury target oxidative stress and mitochondrial dysfunction pathways	Ge et al	PLOS one	2017	sepsis	KDIGO	serum	hsa-miR-3606-5p	within 24hr of diagnosis	20	35	0.26032	0.00998	Healthy	microArray
Differentially expressed miRNAs in sepsis- induced acute kidney injury target oxidative stress and mitochondrial dysfunction pathways	Ge et al	PLOS one	2017	sepsis	KDIGO	serum	hsa-miR-486-5p	within 24hr of diagnosis	20	35	0.38726	0.01016	Healthy	microArray
Differentially expressed miRNAs in sepsis- induced acute kidney injury target oxidative stress and mitochondrial dysfunction pathways	Ge et al	PLOS one	2017	sepsis	KDIGO	serum	hsa-miR-4769-5p	within 24hr of diagnosis	20	35	3.71029	0.01021	Healthy	microArray
Differentially expressed miRNAs in sepsis- induced acute kidney injury target oxidative stress and mitochondrial dysfunction pathways	Ge et al	PLOS one	2017	sepsis	KDIGO	serum	hsa-miR-143-3p	within 24hr of diagnosis	20	35	0.36871	0.01027	Healthy	microArray
Differentially expressed miRNAs in sepsis- induced acute kidney injury target oxidative stress and mitochondrial dysfunction pathways	Ge et al	PLOS one	2017	sepsis	KDIGO	serum	hsa-miR-372-3p	within 24hr of diagnosis	20	35	0.34575	0.01033	Healthy	microArray
Differentially expressed miRNAs in sepsis- induced acute kidney injury target oxidative stress and mitochondrial dysfunction pathways	Ge et al	PLOS one	2017	sepsis	KDIGO	serum	hsa-miR-1207-3p	within 24hr of diagnosis	20	35	0.30839	0.01039	Healthy	microArray
Differentially expressed miRNAs in sepsis- induced acute kidney injury target oxidative stress and mitochondrial dysfunction pathways	Ge et al	PLOS one	2017	sepsis	KDIGO	serum	hsa-miR-3130-3p	within 24hr of diagnosis	20	35	0.10479	0.01058	Healthy	microArray
Differentially expressed miRNAs in sepsis- induced acute kidney injury target oxidative stress and mitochondrial dysfunction pathways	Ge et al	PLOS one	2017	sepsis	KDIGO	serum	hsa-miR-3152-3p	within 24hr of diagnosis	20	35	0.26043	0.0107	Healthy	microArray
Differentially expressed miRNAs in sepsis- induced acute kidney injury target oxidative stress and mitochondrial dysfunction pathways	Ge et al	PLOS one	2017	sepsis	KDIGO	serum	hsa-miR-9-3p	within 24hr of diagnosis	20	35	0.20783	0.01081	Healthy	microArray
Differentially expressed miRNAs in sepsis- induced acute kidney injury target oxidative stress and mitochondrial dysfunction pathways	Ge et al	PLOS one	2017	sepsis	KDIGO	serum	hsa-miR-3663-5p	within 24hr of diagnosis	20	35	0.26348	0.01089	Healthy	microArray
Differentially expressed miRNAs in sepsis- induced acute kidney injury target oxidative stress and mitochondrial dysfunction pathways	Ge et al	PLOS one	2017	sepsis	KDIGO	serum	hsa-miR-4796-3p	within 24hr of diagnosis	20	35	0.34537	0.0109	Healthy	microArray
Differentially expressed miRNAs in sepsis- induced acute kidney injury target oxidative stress and mitochondrial dysfunction pathways	Ge et al	PLOS one	2017	sepsis	KDIGO	serum	hsa-miR-4726-5p	within 24hr of diagnosis	20	35	1.69566	0.01096	Healthy	microArray
Differentially expressed miRNAs in sepsis- induced acute kidney injury target oxidative stress and mitochondrial dysfunction pathways	Ge et al	PLOS one	2017	sepsis	KDIGO	serum	hsa-miR-3943	within 24hr of diagnosis	20	35	0.39357	0.01104	Healthy	microArray
Differentially expressed miRNAs in sepsis- induced acute kidney injury target oxidative stress and mitochondrial dysfunction pathways	Ge et al	PLOS one	2017	sepsis	KDIGO	serum	hsa-miR-3662	within 24hr of diagnosis	20	35	0.1111	0.01112	Healthy	microArray
Differentially expressed miRNAs in sepsis- induced acute kidney injury target oxidative stress and mitochondrial dysfunction pathways	Ge et al	PLOS one	2017	sepsis	KDIGO	serum	hsa-miR-4677-5p	within 24hr of diagnosis	20	35	0.47688	0.01115	Healthy	microArray
Differentially expressed miRNAs in sepsis- induced acute kidney injury target oxidative stress and mitochondrial dysfunction pathways	Ge et al	PLOS one	2017	sepsis	KDIGO	serum	hsa-miR-365a-5p	within 24hr of diagnosis	20	35	0.31674	0.01124	Healthy	microArray
Differentially expressed miRNAs in sepsis- induced acute kidney injury target oxidative stress and mitochondrial dysfunction pathways	Ge et al	PLOS one	2017	sepsis	KDIGO	serum	hsa-miR-4316	within 24hr of diagnosis	20	35	0.18227	0.01125	Healthy	microArray
Differentially expressed miRNAs in sepsis- induced acute kidney injury target oxidative stress and mitochondrial dysfunction pathways	Ge et al	PLOS one	2017	sepsis	KDIGO	serum	hsa-miR-3918	within 24hr of diagnosis	20	35	0.22084	0.01153	Healthy	microArray
Differentially expressed miRNAs in sepsis- induced acute kidney injury target oxidative stress and mitochondrial dysfunction pathways	Ge et al	PLOS one	2017	sepsis	KDIGO	serum	hsa-miR-34b-3p	within 24hr of diagnosis	20	35	0.22377	0.0116	Healthy	microArray
Differentially expressed miRNAs in sepsis- induced acute kidney injury target oxidative stress and mitochondrial dysfunction pathways	Ge et al	PLOS one	2017	sepsis	KDIGO	serum	hsa-miR-455-5p	within 24hr of diagnosis	20	35	0.30592	0.01166	Healthy	microArray
Differentially expressed miRNAs in sepsis- induced acute kidney injury target oxidative stress and mitochondrial dysfunction pathways	Ge et al	PLOS one	2017	sepsis	KDIGO	serum	hsa-miR-1255a	within 24hr of diagnosis	20	35	0.64554	0.01175	Healthy	microArray
Differentially expressed miRNAs in sepsis- induced acute kidney injury target oxidative stress and mitochondrial dysfunction pathways	Ge et al	PLOS one	2017	sepsis	KDIGO	serum	hsa-miR-522-3p	within 24hr of diagnosis	20	35	0.12152	0.01177	Healthy	microArray
Differentially expressed miRNAs in sepsis- induced acute kidney injury target oxidative stress and mitochondrial dysfunction pathways	Ge et al	PLOS one	2017	sepsis	KDIGO	serum	hsa-miR-4658	within 24hr of diagnosis	20	35	0.59345	0.01183	Healthy	microArray
Differentially expressed miRNAs in sepsis- induced acute kidney injury target oxidative stress and mitochondrial dysfunction pathways	Ge et al	PLOS one	2017	sepsis	KDIGO	serum	hsa-miR-573	within 24hr of diagnosis	20	35	0.27207	0.01186	Healthy	microArray
Differentially expressed miRNAs in sepsis- induced acute kidney injury target oxidative stress and mitochondrial dysfunction pathways	Ge et al	PLOS one	2017	sepsis	KDIGO	serum	hsa-miR-4646-3p	within 24hr of diagnosis	20	35	0.3612	0.0119	Healthy	microArray
Differentially expressed miRNAs in sepsis- induced acute kidney injury target oxidative stress and mitochondrial dysfunction pathways	Ge et al	PLOS one	2017	sepsis	KDIGO	serum	hsa-miR-628-3p	within 24hr of diagnosis	20	35	0.27554	0.01197	Healthy	microArray
Differentially expressed miRNAs in sepsis- induced acute kidney injury target oxidative stress and mitochondrial dysfunction pathways	Ge et al	PLOS one	2017	sepsis	KDIGO	serum	hsa-miR-4257	within 24hr of diagnosis	20	35	0.38892	0.01199	Healthy	microArray
Differentially expressed miRNAs in sepsis- induced acute kidney injury target oxidative stress and mitochondrial dysfunction pathways	Ge et al	PLOS one	2017	sepsis	KDIGO	serum	hsa-miR-4697-3p	within 24hr of diagnosis	20	35	0.25493	0.01201	Healthy	microArray
Differentially expressed miRNAs in sepsis- induced acute kidney injury target oxidative stress and mitochondrial dysfunction pathways	Ge et al	PLOS one	2017	sepsis	KDIGO	serum	hsa-miR-718	within 24hr of diagnosis	20	35	0.36342	0.01203	Healthy	microArray
Differentially expressed miRNAs in sepsis- induced acute kidney injury target oxidative stress and mitochondrial dysfunction pathways	Ge et al	PLOS one	2017	sepsis	KDIGO	serum	hsa-miR-3679-3p	within 24hr of diagnosis	20	35	0.35478	0.01233	Healthy	microArray
Differentially expressed miRNAs in sepsis- induced acute kidney injury target oxidative stress and mitochondrial dysfunction pathways	Ge et al	PLOS one	2017	sepsis	KDIGO	serum	hsa-miR-3682-5p	within 24hr of diagnosis	20	35	0.31276	0.01237	Healthy	microArray
Differentially expressed miRNAs in sepsis- induced acute kidney injury target oxidative stress and mitochondrial dysfunction pathways	Ge et al	PLOS one	2017	sepsis	KDIGO	serum	hsa-miR-23a-3p	within 24hr of diagnosis	20	35	0.40962	0.01238	Healthy	microArray
Differentially expressed miRNAs in sepsis- induced acute kidney injury target oxidative stress and mitochondrial dysfunction pathways	Ge et al	PLOS one	2017	sepsis	KDIGO	serum	hsa-miR-148b-3p	within 24hr of diagnosis	20	35	0.33814	0.01257	Healthy	microArray
Differentially expressed miRNAs in sepsis- induced acute kidney injury target oxidative stress and mitochondrial dysfunction pathways	Ge et al	PLOS one	2017	sepsis	KDIGO	serum	hsa-miRPlus-C1066	within 24hr of diagnosis	20	35	0.41366	0.01263	Healthy	microArray
Differentially expressed miRNAs in sepsis- induced acute kidney injury target oxidative stress and mitochondrial dysfunction pathways	Ge et al	PLOS one	2017	sepsis	KDIGO	serum	hsa-miR-4457	within 24hr of diagnosis	20	35	0.3096	0.01268	Healthy	microArray
Differentially expressed miRNAs in sepsis- induced acute kidney injury target oxidative stress and mitochondrial dysfunction pathways	Ge et al	PLOS one	2017	sepsis	KDIGO	serum	hsa-miRPlus-J1005	within 24hr of diagnosis	20	35	0.50982	0.01292	Healthy	microArray
Differentially expressed miRNAs in sepsis- induced acute kidney injury target oxidative stress and mitochondrial dysfunction pathways	Ge et al	PLOS one	2017	sepsis	KDIGO	serum	hsa-miR-618	within 24hr of diagnosis	20	35	0.35344	0.01295	Healthy	microArray
Differentially expressed miRNAs in sepsis- induced acute kidney injury target oxidative stress and mitochondrial dysfunction pathways	Ge et al	PLOS one	2017	sepsis	KDIGO	serum	hsa-miR-1911-5p	within 24hr of diagnosis	20	35	0.09823	0.01301	Healthy	microArray
Differentially expressed miRNAs in sepsis- induced acute kidney injury target oxidative stress and mitochondrial dysfunction pathways	Ge et al	PLOS one	2017	sepsis	KDIGO	serum	hsa-miR-371b-3p	within 24hr of diagnosis	20	35	0.3823	0.01302	Healthy	microArray
Differentially expressed miRNAs in sepsis- induced acute kidney injury target oxidative stress and mitochondrial dysfunction pathways	Ge et al	PLOS one	2017	sepsis	KDIGO	serum	hsa-miR-500a-5p	within 24hr of diagnosis	20	35	0.44717	0.01319	Healthy	microArray
Differentially expressed miRNAs in sepsis- induced acute kidney injury target oxidative stress and mitochondrial dysfunction pathways	Ge et al	PLOS one	2017	sepsis	KDIGO	serum	hsa-miR-3610	within 24hr of diagnosis	20	35	0.48764	0.0132	Healthy	microArray
Differentially expressed miRNAs in sepsis- induced acute kidney injury target oxidative stress and mitochondrial dysfunction pathways	Ge et al	PLOS one	2017	sepsis	KDIGO	serum	hsa-miR-874-3p	within 24hr of diagnosis	20	35	2.5752	0.01322	Healthy	microArray
Differentially expressed miRNAs in sepsis- induced acute kidney injury target oxidative stress and mitochondrial dysfunction pathways	Ge et al	PLOS one	2017	sepsis	KDIGO	serum	hsa-miRPlus-G1065-5p	within 24hr of diagnosis	20	35	0.14737	0.01338	Healthy	microArray
Differentially expressed miRNAs in sepsis- induced acute kidney injury target oxidative stress and mitochondrial dysfunction pathways	Ge et al	PLOS one	2017	sepsis	KDIGO	serum	hsa-miR-1913	within 24hr of diagnosis	20	35	0.40192	0.01346	Healthy	microArray
Differentially expressed miRNAs in sepsis- induced acute kidney injury target oxidative stress and mitochondrial dysfunction pathways	Ge et al	PLOS one	2017	sepsis	KDIGO	serum	hsa-miR-4716-5p	within 24hr of diagnosis	20	35	0.47509	0.01347	Healthy	microArray
Differentially expressed miRNAs in sepsis- induced acute kidney injury target oxidative stress and mitochondrial dysfunction pathways	Ge et al	PLOS one	2017	sepsis	KDIGO	serum	hsa-miR-885-5p	within 24hr of diagnosis	20	35	0.30944	0.01348	Healthy	microArray
Differentially expressed miRNAs in sepsis- induced acute kidney injury target oxidative stress and mitochondrial dysfunction pathways	Ge et al	PLOS one	2017	sepsis	KDIGO	serum	hsa-miR-3144-3p	within 24hr of diagnosis	20	35	0.39035	0.01358	Healthy	microArray
Differentially expressed miRNAs in sepsis- induced acute kidney injury target oxidative stress and mitochondrial dysfunction pathways	Ge et al	PLOS one	2017	sepsis	KDIGO	serum	hsa-miR-5699-3p	within 24hr of diagnosis	20	35	0.50346	0.01361	Healthy	microArray
Differentially expressed miRNAs in sepsis- induced acute kidney injury target oxidative stress and mitochondrial dysfunction pathways	Ge et al	PLOS one	2017	sepsis	KDIGO	serum	hsa-miR-203b-5p	within 24hr of diagnosis	20	35	0.07475	0.01368	Healthy	microArray
Differentially expressed miRNAs in sepsis- induced acute kidney injury target oxidative stress and mitochondrial dysfunction pathways	Ge et al	PLOS one	2017	sepsis	KDIGO	serum	hsa-miR-4800-5p	within 24hr of diagnosis	20	35	1.56699	0.01368	Healthy	microArray
Differentially expressed miRNAs in sepsis- induced acute kidney injury target oxidative stress and mitochondrial dysfunction pathways	Ge et al	PLOS one	2017	sepsis	KDIGO	serum	hsa-miR-513b-5p	within 24hr of diagnosis	20	35	0.47897	0.0137	Healthy	microArray
Differentially expressed miRNAs in sepsis- induced acute kidney injury target oxidative stress and mitochondrial dysfunction pathways	Ge et al	PLOS one	2017	sepsis	KDIGO	serum	hsa-miR-4437	within 24hr of diagnosis	20	35	0.13318	0.01396	Healthy	microArray
Differentially expressed miRNAs in sepsis- induced acute kidney injury target oxidative stress and mitochondrial dysfunction pathways	Ge et al	PLOS one	2017	sepsis	KDIGO	serum	hsa-miR-106b-3p	within 24hr of diagnosis	20	35	0.42007	0.01427	Healthy	microArray
Differentially expressed miRNAs in sepsis- induced acute kidney injury target oxidative stress and mitochondrial dysfunction pathways	Ge et al	PLOS one	2017	sepsis	KDIGO	serum	hsa-miR-3941	within 24hr of diagnosis	20	35	0.34163	0.01445	Healthy	microArray
Differentially expressed miRNAs in sepsis- induced acute kidney injury target oxidative stress and mitochondrial dysfunction pathways	Ge et al	PLOS one	2017	sepsis	KDIGO	serum	hsa-miR-4510	within 24hr of diagnosis	20	35	0.18496	0.01452	Healthy	microArray
Differentially expressed miRNAs in sepsis- induced acute kidney injury target oxidative stress and mitochondrial dysfunction pathways	Ge et al	PLOS one	2017	sepsis	KDIGO	serum	hsa-miR-3691-5p	within 24hr of diagnosis	20	35	0.27488	0.01454	Healthy	microArray
Differentially expressed miRNAs in sepsis- induced acute kidney injury target oxidative stress and mitochondrial dysfunction pathways	Ge et al	PLOS one	2017	sepsis	KDIGO	serum	hsa-miR-4258	within 24hr of diagnosis	20	35	2.36841	0.01475	Healthy	microArray
Differentially expressed miRNAs in sepsis- induced acute kidney injury target oxidative stress and mitochondrial dysfunction pathways	Ge et al	PLOS one	2017	sepsis	KDIGO	serum	hsa-miR-512-5p	within 24hr of diagnosis	20	35	0.34493	0.01477	Healthy	microArray
Differentially expressed miRNAs in sepsis- induced acute kidney injury target oxidative stress and mitochondrial dysfunction pathways	Ge et al	PLOS one	2017	sepsis	KDIGO	serum	hsa-miR-140-3p	within 24hr of diagnosis	20	35	0.45889	0.01492	Healthy	microArray
Differentially expressed miRNAs in sepsis- induced acute kidney injury target oxidative stress and mitochondrial dysfunction pathways	Ge et al	PLOS one	2017	sepsis	KDIGO	serum	hsa-miR-3974	within 24hr of diagnosis	20	35	0.07431	0.01501	Healthy	microArray
Differentially expressed miRNAs in sepsis- induced acute kidney injury target oxidative stress and mitochondrial dysfunction pathways	Ge et al	PLOS one	2017	sepsis	KDIGO	serum	hsa-miR-616-5p	within 24hr of diagnosis	20	35	0.1313	0.01504	Healthy	microArray
Differentially expressed miRNAs in sepsis- induced acute kidney injury target oxidative stress and mitochondrial dysfunction pathways	Ge et al	PLOS one	2017	sepsis	KDIGO	serum	hsa-miR-26a-2-3p	within 24hr of diagnosis	20	35	0.14228	0.01514	Healthy	microArray
Differentially expressed miRNAs in sepsis- induced acute kidney injury target oxidative stress and mitochondrial dysfunction pathways	Ge et al	PLOS one	2017	sepsis	KDIGO	serum	hsa-miR-1226-3p	within 24hr of diagnosis	20	35	0.18469	0.01519	Healthy	microArray
Differentially expressed miRNAs in sepsis- induced acute kidney injury target oxidative stress and mitochondrial dysfunction pathways	Ge et al	PLOS one	2017	sepsis	KDIGO	serum	hsa-miR-432-5p	within 24hr of diagnosis	20	35	0.33788	0.0154	Healthy	microArray
Differentially expressed miRNAs in sepsis- induced acute kidney injury target oxidative stress and mitochondrial dysfunction pathways	Ge et al	PLOS one	2017	sepsis	KDIGO	serum	hsa-miR-3147	within 24hr of diagnosis	20	35	0.4923	0.01558	Healthy	microArray
Differentially expressed miRNAs in sepsis- induced acute kidney injury target oxidative stress and mitochondrial dysfunction pathways	Ge et al	PLOS one	2017	sepsis	KDIGO	serum	hsa-miR-3927-3p	within 24hr of diagnosis	20	35	0.11605	0.01568	Healthy	microArray
Differentially expressed miRNAs in sepsis- induced acute kidney injury target oxidative stress and mitochondrial dysfunction pathways	Ge et al	PLOS one	2017	sepsis	KDIGO	serum	hsa-miR-499a-5p	within 24hr of diagnosis	20	35	0.26871	0.01585	Healthy	microArray
Differentially expressed miRNAs in sepsis- induced acute kidney injury target oxidative stress and mitochondrial dysfunction pathways	Ge et al	PLOS one	2017	sepsis	KDIGO	serum	hsa-miR-512-3p	within 24hr of diagnosis	20	35	0.17668	0.01587	Healthy	microArray
Differentially expressed miRNAs in sepsis- induced acute kidney injury target oxidative stress and mitochondrial dysfunction pathways	Ge et al	PLOS one	2017	sepsis	KDIGO	serum	hsa-miR-140-5p	within 24hr of diagnosis	20	35	0.15242	0.01602	Healthy	microArray
Differentially expressed miRNAs in sepsis- induced acute kidney injury target oxidative stress and mitochondrial dysfunction pathways	Ge et al	PLOS one	2017	sepsis	KDIGO	serum	hsa-miR-4518	within 24hr of diagnosis	20	35	0.20806	0.01611	Healthy	microArray
Differentially expressed miRNAs in sepsis- induced acute kidney injury target oxidative stress and mitochondrial dysfunction pathways	Ge et al	PLOS one	2017	sepsis	KDIGO	serum	hsa-miR-1271-5p	within 24hr of diagnosis	20	35	0.18084	0.01624	Healthy	microArray
Differentially expressed miRNAs in sepsis- induced acute kidney injury target oxidative stress and mitochondrial dysfunction pathways	Ge et al	PLOS one	2017	sepsis	KDIGO	serum	hsa-miR-29b-1-5p	within 24hr of diagnosis	20	35	0.43183	0.01635	Healthy	microArray
Differentially expressed miRNAs in sepsis- induced acute kidney injury target oxidative stress and mitochondrial dysfunction pathways	Ge et al	PLOS one	2017	sepsis	KDIGO	serum	hsa-miR-27b-3p	within 24hr of diagnosis	20	35	0.25633	0.0164	Healthy	microArray
Differentially expressed miRNAs in sepsis- induced acute kidney injury target oxidative stress and mitochondrial dysfunction pathways	Ge et al	PLOS one	2017	sepsis	KDIGO	serum	hsa-miR-4281	within 24hr of diagnosis	20	35	0.40838	0.01656	Healthy	microArray
Differentially expressed miRNAs in sepsis- induced acute kidney injury target oxidative stress and mitochondrial dysfunction pathways	Ge et al	PLOS one	2017	sepsis	KDIGO	serum	hsa-miR-4283	within 24hr of diagnosis	20	35	0.43414	0.0167	Healthy	microArray
Differentially expressed miRNAs in sepsis- induced acute kidney injury target oxidative stress and mitochondrial dysfunction pathways	Ge et al	PLOS one	2017	sepsis	KDIGO	serum	hsa-miR-3169	within 24hr of diagnosis	20	35	0.15863	0.01679	Healthy	microArray
Differentially expressed miRNAs in sepsis- induced acute kidney injury target oxidative stress and mitochondrial dysfunction pathways	Ge et al	PLOS one	2017	sepsis	KDIGO	serum	hsa-miR-920	within 24hr of diagnosis	20	35	0.43405	0.01688	Healthy	microArray
Differentially expressed miRNAs in sepsis- induced acute kidney injury target oxidative stress and mitochondrial dysfunction pathways	Ge et al	PLOS one	2017	sepsis	KDIGO	serum	hsa-miR-221-5p	within 24hr of diagnosis	20	35	0.30338	0.01691	Healthy	microArray
Differentially expressed miRNAs in sepsis- induced acute kidney injury target oxidative stress and mitochondrial dysfunction pathways	Ge et al	PLOS one	2017	sepsis	KDIGO	serum	hsa-miR-5191	within 24hr of diagnosis	20	35	0.49636	0.01712	Healthy	microArray
Differentially expressed miRNAs in sepsis- induced acute kidney injury target oxidative stress and mitochondrial dysfunction pathways	Ge et al	PLOS one	2017	sepsis	KDIGO	serum	hsa-miR-323a-3p	within 24hr of diagnosis	20	35	6.32757	0.01733	Healthy	microArray
Differentially expressed miRNAs in sepsis- induced acute kidney injury target oxidative stress and mitochondrial dysfunction pathways	Ge et al	PLOS one	2017	sepsis	KDIGO	serum	hsa-miR-1322	within 24hr of diagnosis	20	35	0.40324	0.01737	Healthy	microArray
Differentially expressed miRNAs in sepsis- induced acute kidney injury target oxidative stress and mitochondrial dysfunction pathways	Ge et al	PLOS one	2017	sepsis	KDIGO	serum	hsa-miR-4292	within 24hr of diagnosis	20	35	1.64854	0.01749	Healthy	microArray
Differentially expressed miRNAs in sepsis- induced acute kidney injury target oxidative stress and mitochondrial dysfunction pathways	Ge et al	PLOS one	2017	sepsis	KDIGO	serum	hsa-miR-3679-5p	within 24hr of diagnosis	20	35	0.43459	0.01752	Healthy	microArray
Differentially expressed miRNAs in sepsis- induced acute kidney injury target oxidative stress and mitochondrial dysfunction pathways	Ge et al	PLOS one	2017	sepsis	KDIGO	serum	hsa-miR-208a-5p	within 24hr of diagnosis	20	35	0.54842	0.01763	Healthy	microArray
Differentially expressed miRNAs in sepsis- induced acute kidney injury target oxidative stress and mitochondrial dysfunction pathways	Ge et al	PLOS one	2017	sepsis	KDIGO	serum	hsa-miR-1179	within 24hr of diagnosis	20	35	0.19823	0.01777	Healthy	microArray
Differentially expressed miRNAs in sepsis- induced acute kidney injury target oxidative stress and mitochondrial dysfunction pathways	Ge et al	PLOS one	2017	sepsis	KDIGO	serum	hsa-miR-770-5p	within 24hr of diagnosis	20	35	0.13234	0.01778	Healthy	microArray
Differentially expressed miRNAs in sepsis- induced acute kidney injury target oxidative stress and mitochondrial dysfunction pathways	Ge et al	PLOS one	2017	sepsis	KDIGO	serum	hsa-miR-431-3p	within 24hr of diagnosis	20	35	0.27569	0.01794	Healthy	microArray
Differentially expressed miRNAs in sepsis- induced acute kidney injury target oxidative stress and mitochondrial dysfunction pathways	Ge et al	PLOS one	2017	sepsis	KDIGO	serum	hsa-miR-4254	within 24hr of diagnosis	20	35	0.24484	0.01813	Healthy	microArray
Differentially expressed miRNAs in sepsis- induced acute kidney injury target oxidative stress and mitochondrial dysfunction pathways	Ge et al	PLOS one	2017	sepsis	KDIGO	serum	hsa-miR-767-3p	within 24hr of diagnosis	20	35	0.14734	0.01813	Healthy	microArray
Differentially expressed miRNAs in sepsis- induced acute kidney injury target oxidative stress and mitochondrial dysfunction pathways	Ge et al	PLOS one	2017	sepsis	KDIGO	serum	hsa-miR-548b-3p	within 24hr of diagnosis	20	35	0.15241	0.0182	Healthy	microArray
Differentially expressed miRNAs in sepsis- induced acute kidney injury target oxidative stress and mitochondrial dysfunction pathways	Ge et al	PLOS one	2017	sepsis	KDIGO	serum	hsa-miR-3609	within 24hr of diagnosis	20	35	0.14863	0.01821	Healthy	microArray
Differentially expressed miRNAs in sepsis- induced acute kidney injury target oxidative stress and mitochondrial dysfunction pathways	Ge et al	PLOS one	2017	sepsis	KDIGO	serum	hsa-miR-3065-5p	within 24hr of diagnosis	20	35	0.13143	0.01822	Healthy	microArray
Differentially expressed miRNAs in sepsis- induced acute kidney injury target oxidative stress and mitochondrial dysfunction pathways	Ge et al	PLOS one	2017	sepsis	KDIGO	serum	hsa-miR-593-5p	within 24hr of diagnosis	20	35	0.19552	0.01836	Healthy	microArray
Differentially expressed miRNAs in sepsis- induced acute kidney injury target oxidative stress and mitochondrial dysfunction pathways	Ge et al	PLOS one	2017	sepsis	KDIGO	serum	hsa-miR-4733-3p	within 24hr of diagnosis	20	35	0.47941	0.01867	Healthy	microArray
Differentially expressed miRNAs in sepsis- induced acute kidney injury target oxidative stress and mitochondrial dysfunction pathways	Ge et al	PLOS one	2017	sepsis	KDIGO	serum	hsa-miR-553	within 24hr of diagnosis	20	35	0.33818	0.01873	Healthy	microArray
Differentially expressed miRNAs in sepsis- induced acute kidney injury target oxidative stress and mitochondrial dysfunction pathways	Ge et al	PLOS one	2017	sepsis	KDIGO	serum	hsa-miR-577	within 24hr of diagnosis	20	35	0.25398	0.01878	Healthy	microArray
Differentially expressed miRNAs in sepsis- induced acute kidney injury target oxidative stress and mitochondrial dysfunction pathways	Ge et al	PLOS one	2017	sepsis	KDIGO	serum	hsa-miR-3692-3p	within 24hr of diagnosis	20	35	0.47503	0.01884	Healthy	microArray
Differentially expressed miRNAs in sepsis- induced acute kidney injury target oxidative stress and mitochondrial dysfunction pathways	Ge et al	PLOS one	2017	sepsis	KDIGO	serum	hsa-miR-3938	within 24hr of diagnosis	20	35	0.32304	0.01885	Healthy	microArray
Differentially expressed miRNAs in sepsis- induced acute kidney injury target oxidative stress and mitochondrial dysfunction pathways	Ge et al	PLOS one	2017	sepsis	KDIGO	serum	hsa-miR-142-5p	within 24hr of diagnosis	20	35	0.46843	0.01926	Healthy	microArray
Differentially expressed miRNAs in sepsis- induced acute kidney injury target oxidative stress and mitochondrial dysfunction pathways	Ge et al	PLOS one	2017	sepsis	KDIGO	serum	hsa-miR-1277-3p	within 24hr of diagnosis	20	35	0.22515	0.01927	Healthy	microArray
Differentially expressed miRNAs in sepsis- induced acute kidney injury target oxidative stress and mitochondrial dysfunction pathways	Ge et al	PLOS one	2017	sepsis	KDIGO	serum	hsa-miR-3682-3p	within 24hr of diagnosis	20	35	0.24465	0.01932	Healthy	microArray
Differentially expressed miRNAs in sepsis- induced acute kidney injury target oxidative stress and mitochondrial dysfunction pathways	Ge et al	PLOS one	2017	sepsis	KDIGO	serum	hsa-miR-4642	within 24hr of diagnosis	20	35	0.34048	0.01955	Healthy	microArray
Differentially expressed miRNAs in sepsis- induced acute kidney injury target oxidative stress and mitochondrial dysfunction pathways	Ge et al	PLOS one	2017	sepsis	KDIGO	serum	hsa-miR-4638-5p	within 24hr of diagnosis	20	35	4.34119	0.01956	Healthy	microArray
Differentially expressed miRNAs in sepsis- induced acute kidney injury target oxidative stress and mitochondrial dysfunction pathways	Ge et al	PLOS one	2017	sepsis	KDIGO	serum	hsa-miR-1825	within 24hr of diagnosis	20	35	0.27096	0.01984	Healthy	microArray
Differentially expressed miRNAs in sepsis- induced acute kidney injury target oxidative stress and mitochondrial dysfunction pathways	Ge et al	PLOS one	2017	sepsis	KDIGO	serum	hsa-miR-3687	within 24hr of diagnosis	20	35	0.49378	0.02014	Healthy	microArray
Differentially expressed miRNAs in sepsis- induced acute kidney injury target oxidative stress and mitochondrial dysfunction pathways	Ge et al	PLOS one	2017	sepsis	KDIGO	serum	hsa-miR-371b-5p	within 24hr of diagnosis	20	35	1.71142	0.02017	Healthy	microArray
Differentially expressed miRNAs in sepsis- induced acute kidney injury target oxidative stress and mitochondrial dysfunction pathways	Ge et al	PLOS one	2017	sepsis	KDIGO	serum	hsa-miR-328-5p	within 24hr of diagnosis	20	35	2.54007	0.02033	Healthy	microArray
Differentially expressed miRNAs in sepsis- induced acute kidney injury target oxidative stress and mitochondrial dysfunction pathways	Ge et al	PLOS one	2017	sepsis	KDIGO	serum	hsa-miR-485-5p	within 24hr of diagnosis	20	35	0.34869	0.02066	Healthy	microArray
Differentially expressed miRNAs in sepsis- induced acute kidney injury target oxidative stress and mitochondrial dysfunction pathways	Ge et al	PLOS one	2017	sepsis	KDIGO	serum	hsa-miR-4312	within 24hr of diagnosis	20	35	0.43708	0.02079	Healthy	microArray
Differentially expressed miRNAs in sepsis- induced acute kidney injury target oxidative stress and mitochondrial dysfunction pathways	Ge et al	PLOS one	2017	sepsis	KDIGO	serum	hsa-miR-4699-3p	within 24hr of diagnosis	20	35	0.37784	0.0209	Healthy	microArray
Differentially expressed miRNAs in sepsis- induced acute kidney injury target oxidative stress and mitochondrial dysfunction pathways	Ge et al	PLOS one	2017	sepsis	KDIGO	serum	hsa-miR-3141	within 24hr of diagnosis	20	35	0.5997	0.02093	Healthy	microArray
Differentially expressed miRNAs in sepsis- induced acute kidney injury target oxidative stress and mitochondrial dysfunction pathways	Ge et al	PLOS one	2017	sepsis	KDIGO	serum	hsa-miR-518b	within 24hr of diagnosis	20	35	0.46687	0.02116	Healthy	microArray
Differentially expressed miRNAs in sepsis- induced acute kidney injury target oxidative stress and mitochondrial dysfunction pathways	Ge et al	PLOS one	2017	sepsis	KDIGO	serum	hsa-miR-4295	within 24hr of diagnosis	20	35	0.09814	0.02146	Healthy	microArray
Differentially expressed miRNAs in sepsis- induced acute kidney injury target oxidative stress and mitochondrial dysfunction pathways	Ge et al	PLOS one	2017	sepsis	KDIGO	serum	hsa-miR-634	within 24hr of diagnosis	20	35	0.47108	0.02148	Healthy	microArray
Differentially expressed miRNAs in sepsis- induced acute kidney injury target oxidative stress and mitochondrial dysfunction pathways	Ge et al	PLOS one	2017	sepsis	KDIGO	serum	hsa-miR-526b-3p	within 24hr of diagnosis	20	35	0.13309	0.02159	Healthy	microArray
Differentially expressed miRNAs in sepsis- induced acute kidney injury target oxidative stress and mitochondrial dysfunction pathways	Ge et al	PLOS one	2017	sepsis	KDIGO	serum	hsa-miR-1244	within 24hr of diagnosis	20	35	0.23234	0.02194	Healthy	microArray
Differentially expressed miRNAs in sepsis- induced acute kidney injury target oxidative stress and mitochondrial dysfunction pathways	Ge et al	PLOS one	2017	sepsis	KDIGO	serum	hsa-miR-4306	within 24hr of diagnosis	20	35	2.04254	0.02208	Healthy	microArray
Differentially expressed miRNAs in sepsis- induced acute kidney injury target oxidative stress and mitochondrial dysfunction pathways	Ge et al	PLOS one	2017	sepsis	KDIGO	serum	hsa-miR-4469	within 24hr of diagnosis	20	35	0.3339	0.02223	Healthy	microArray
Differentially expressed miRNAs in sepsis- induced acute kidney injury target oxidative stress and mitochondrial dysfunction pathways	Ge et al	PLOS one	2017	sepsis	KDIGO	serum	hsa-miR-625-5p	within 24hr of diagnosis	20	35	0.16547	0.02234	Healthy	microArray
Differentially expressed miRNAs in sepsis- induced acute kidney injury target oxidative stress and mitochondrial dysfunction pathways	Ge et al	PLOS one	2017	sepsis	KDIGO	serum	hsa-miR-589-5p	within 24hr of diagnosis	20	35	0.34363	0.02235	Healthy	microArray
Differentially expressed miRNAs in sepsis- induced acute kidney injury target oxidative stress and mitochondrial dysfunction pathways	Ge et al	PLOS one	2017	sepsis	KDIGO	serum	hsa-miR-411-3p	within 24hr of diagnosis	20	35	0.21649	0.02238	Healthy	microArray
Differentially expressed miRNAs in sepsis- induced acute kidney injury target oxidative stress and mitochondrial dysfunction pathways	Ge et al	PLOS one	2017	sepsis	KDIGO	serum	hsa-miR-1250-5p	within 24hr of diagnosis	20	35	0.41848	0.02246	Healthy	microArray
Differentially expressed miRNAs in sepsis- induced acute kidney injury target oxidative stress and mitochondrial dysfunction pathways	Ge et al	PLOS one	2017	sepsis	KDIGO	serum	hsa-miR-21-5p	within 24hr of diagnosis	20	35	0.42145	0.02263	Healthy	microArray
Differentially expressed miRNAs in sepsis- induced acute kidney injury target oxidative stress and mitochondrial dysfunction pathways	Ge et al	PLOS one	2017	sepsis	KDIGO	serum	hsa-miR-4300	within 24hr of diagnosis	20	35	0.36898	0.02278	Healthy	microArray
Differentially expressed miRNAs in sepsis- induced acute kidney injury target oxidative stress and mitochondrial dysfunction pathways	Ge et al	PLOS one	2017	sepsis	KDIGO	serum	hsa-miR-4745-5p	within 24hr of diagnosis	20	35	0.45069	0.02288	Healthy	microArray
Differentially expressed miRNAs in sepsis- induced acute kidney injury target oxidative stress and mitochondrial dysfunction pathways	Ge et al	PLOS one	2017	sepsis	KDIGO	serum	hsa-miR-1270	within 24hr of diagnosis	20	35	0.36947	0.02294	Healthy	microArray
Differentially expressed miRNAs in sepsis- induced acute kidney injury target oxidative stress and mitochondrial dysfunction pathways	Ge et al	PLOS one	2017	sepsis	KDIGO	serum	hsa-miR-4749-3p	within 24hr of diagnosis	20	35	0.59749	0.02299	Healthy	microArray
Differentially expressed miRNAs in sepsis- induced acute kidney injury target oxidative stress and mitochondrial dysfunction pathways	Ge et al	PLOS one	2017	sepsis	KDIGO	serum	hsa-miR-4540	within 24hr of diagnosis	20	35	0.36059	0.02306	Healthy	microArray
Differentially expressed miRNAs in sepsis- induced acute kidney injury target oxidative stress and mitochondrial dysfunction pathways	Ge et al	PLOS one	2017	sepsis	KDIGO	serum	hsa-miR-888-3p	within 24hr of diagnosis	20	35	0.10002	0.02315	Healthy	microArray
Differentially expressed miRNAs in sepsis- induced acute kidney injury target oxidative stress and mitochondrial dysfunction pathways	Ge et al	PLOS one	2017	sepsis	KDIGO	serum	hsa-miR-378e	within 24hr of diagnosis	20	35	0.15302	0.02333	Healthy	microArray
Differentially expressed miRNAs in sepsis- induced acute kidney injury target oxidative stress and mitochondrial dysfunction pathways	Ge et al	PLOS one	2017	sepsis	KDIGO	serum	hsa-miR-34a-5p	within 24hr of diagnosis	20	35	0.17867	0.02336	Healthy	microArray
Differentially expressed miRNAs in sepsis- induced acute kidney injury target oxidative stress and mitochondrial dysfunction pathways	Ge et al	PLOS one	2017	sepsis	KDIGO	serum	hsa-miR-4764-3p	within 24hr of diagnosis	20	35	0.3793	0.02345	Healthy	microArray
Differentially expressed miRNAs in sepsis- induced acute kidney injury target oxidative stress and mitochondrial dysfunction pathways	Ge et al	PLOS one	2017	sepsis	KDIGO	serum	hsa-miR-518d-5p/hsa-miR-520c-5p/hsa-miR-526a	within 24hr of diagnosis	20	35	0.50157	0.02347	Healthy	microArray
Differentially expressed miRNAs in sepsis- induced acute kidney injury target oxidative stress and mitochondrial dysfunction pathways	Ge et al	PLOS one	2017	sepsis	KDIGO	serum	hsa-miR-3174	within 24hr of diagnosis	20	35	0.44289	0.02347	Healthy	microArray
Differentially expressed miRNAs in sepsis- induced acute kidney injury target oxidative stress and mitochondrial dysfunction pathways	Ge et al	PLOS one	2017	sepsis	KDIGO	serum	hsa-miRPlus-A1073	within 24hr of diagnosis	20	35	0.38483	0.02349	Healthy	microArray
Differentially expressed miRNAs in sepsis- induced acute kidney injury target oxidative stress and mitochondrial dysfunction pathways	Ge et al	PLOS one	2017	sepsis	KDIGO	serum	hsa-miR-4640-5p	within 24hr of diagnosis	20	35	2.69612	0.02352	Healthy	microArray
Differentially expressed miRNAs in sepsis- induced acute kidney injury target oxidative stress and mitochondrial dysfunction pathways	Ge et al	PLOS one	2017	sepsis	KDIGO	serum	hsa-miR-676-3p	within 24hr of diagnosis	20	35	0.35175	0.02361	Healthy	microArray
Differentially expressed miRNAs in sepsis- induced acute kidney injury target oxidative stress and mitochondrial dysfunction pathways	Ge et al	PLOS one	2017	sepsis	KDIGO	serum	hsa-miR-3940-3p	within 24hr of diagnosis	20	35	0.22802	0.02368	Healthy	microArray
Differentially expressed miRNAs in sepsis- induced acute kidney injury target oxidative stress and mitochondrial dysfunction pathways	Ge et al	PLOS one	2017	sepsis	KDIGO	serum	hsa-miRPlus-A1025	within 24hr of diagnosis	20	35	0.30886	0.02382	Healthy	microArray
Differentially expressed miRNAs in sepsis- induced acute kidney injury target oxidative stress and mitochondrial dysfunction pathways	Ge et al	PLOS one	2017	sepsis	KDIGO	serum	hsa-miR-3972	within 24hr of diagnosis	20	35	0.21912	0.02386	Healthy	microArray
Differentially expressed miRNAs in sepsis- induced acute kidney injury target oxidative stress and mitochondrial dysfunction pathways	Ge et al	PLOS one	2017	sepsis	KDIGO	serum	hsa-miR-5006-3p	within 24hr of diagnosis	20	35	0.26077	0.02423	Healthy	microArray
Differentially expressed miRNAs in sepsis- induced acute kidney injury target oxidative stress and mitochondrial dysfunction pathways	Ge et al	PLOS one	2017	sepsis	KDIGO	serum	hsa-miR-1267	within 24hr of diagnosis	20	35	0.31315	0.02447	Healthy	microArray
Differentially expressed miRNAs in sepsis- induced acute kidney injury target oxidative stress and mitochondrial dysfunction pathways	Ge et al	PLOS one	2017	sepsis	KDIGO	serum	hsa-miR-371a-5p	within 24hr of diagnosis	20	35	1.9354	0.0247	Healthy	microArray
Differentially expressed miRNAs in sepsis- induced acute kidney injury target oxidative stress and mitochondrial dysfunction pathways	Ge et al	PLOS one	2017	sepsis	KDIGO	serum	hsa-miR-1301-3p	within 24hr of diagnosis	20	35	0.36181	0.02475	Healthy	microArray
Differentially expressed miRNAs in sepsis- induced acute kidney injury target oxidative stress and mitochondrial dysfunction pathways	Ge et al	PLOS one	2017	sepsis	KDIGO	serum	hsa-miR-4529-3p	within 24hr of diagnosis	20	35	0.35882	0.02492	Healthy	microArray
Differentially expressed miRNAs in sepsis- induced acute kidney injury target oxidative stress and mitochondrial dysfunction pathways	Ge et al	PLOS one	2017	sepsis	KDIGO	serum	hsa-miR-4425	within 24hr of diagnosis	20	35	2.44667	0.0251	Healthy	microArray
Differentially expressed miRNAs in sepsis- induced acute kidney injury target oxidative stress and mitochondrial dysfunction pathways	Ge et al	PLOS one	2017	sepsis	KDIGO	serum	hsa-miR-548aa/hsa-miR-548t-3p	within 24hr of diagnosis	20	35	0.21997	0.02519	Healthy	microArray
Differentially expressed miRNAs in sepsis- induced acute kidney injury target oxidative stress and mitochondrial dysfunction pathways	Ge et al	PLOS one	2017	sepsis	KDIGO	serum	hsa-miR-4524a-3p	within 24hr of diagnosis	20	35	0.09571	0.02524	Healthy	microArray
Differentially expressed miRNAs in sepsis- induced acute kidney injury target oxidative stress and mitochondrial dysfunction pathways	Ge et al	PLOS one	2017	sepsis	KDIGO	serum	hsa-miR-1185-2-3p	within 24hr of diagnosis	20	35	2.50373	0.02525	Healthy	microArray
Differentially expressed miRNAs in sepsis- induced acute kidney injury target oxidative stress and mitochondrial dysfunction pathways	Ge et al	PLOS one	2017	sepsis	KDIGO	serum	hsa-miR-506-5p	within 24hr of diagnosis	20	35	0.50443	0.02526	Healthy	microArray
Differentially expressed miRNAs in sepsis- induced acute kidney injury target oxidative stress and mitochondrial dysfunction pathways	Ge et al	PLOS one	2017	sepsis	KDIGO	serum	hsa-miR-129-5p	within 24hr of diagnosis	20	35	0.31014	0.02566	Healthy	microArray
Differentially expressed miRNAs in sepsis- induced acute kidney injury target oxidative stress and mitochondrial dysfunction pathways	Ge et al	PLOS one	2017	sepsis	KDIGO	serum	hsa-miR-188-3p	within 24hr of diagnosis	20	35	0.03339	0.02571	Healthy	microArray
Differentially expressed miRNAs in sepsis- induced acute kidney injury target oxidative stress and mitochondrial dysfunction pathways	Ge et al	PLOS one	2017	sepsis	KDIGO	serum	hsa-miR-381-5p	within 24hr of diagnosis	20	35	0.36578	0.02583	Healthy	microArray
Differentially expressed miRNAs in sepsis- induced acute kidney injury target oxidative stress and mitochondrial dysfunction pathways	Ge et al	PLOS one	2017	sepsis	KDIGO	serum	hsa-miR-4444	within 24hr of diagnosis	20	35	3.20361	0.0259	Healthy	microArray
Differentially expressed miRNAs in sepsis- induced acute kidney injury target oxidative stress and mitochondrial dysfunction pathways	Ge et al	PLOS one	2017	sepsis	KDIGO	serum	hsa-miR-519e-5p	within 24hr of diagnosis	20	35	1.78253	0.02597	Healthy	microArray
Differentially expressed miRNAs in sepsis- induced acute kidney injury target oxidative stress and mitochondrial dysfunction pathways	Ge et al	PLOS one	2017	sepsis	KDIGO	serum	hsa-miR-367-5p	within 24hr of diagnosis	20	35	0.20588	0.02597	Healthy	microArray
Differentially expressed miRNAs in sepsis- induced acute kidney injury target oxidative stress and mitochondrial dysfunction pathways	Ge et al	PLOS one	2017	sepsis	KDIGO	serum	hsa-miR-5587-3p	within 24hr of diagnosis	20	35	0.32944	0.02612	Healthy	microArray
Differentially expressed miRNAs in sepsis- induced acute kidney injury target oxidative stress and mitochondrial dysfunction pathways	Ge et al	PLOS one	2017	sepsis	KDIGO	serum	hsa-miR-647	within 24hr of diagnosis	20	35	2.1013	0.02617	Healthy	microArray
Differentially expressed miRNAs in sepsis- induced acute kidney injury target oxidative stress and mitochondrial dysfunction pathways	Ge et al	PLOS one	2017	sepsis	KDIGO	serum	hsa-miR-1260b	within 24hr of diagnosis	20	35	0.61364	0.02638	Healthy	microArray
Differentially expressed miRNAs in sepsis- induced acute kidney injury target oxidative stress and mitochondrial dysfunction pathways	Ge et al	PLOS one	2017	sepsis	KDIGO	serum	hsa-miR-184	within 24hr of diagnosis	20	35	0.52382	0.02672	Healthy	microArray
Differentially expressed miRNAs in sepsis- induced acute kidney injury target oxidative stress and mitochondrial dysfunction pathways	Ge et al	PLOS one	2017	sepsis	KDIGO	serum	hsa-miR-452-3p	within 24hr of diagnosis	20	35	0.07471	0.02683	Healthy	microArray
Differentially expressed miRNAs in sepsis- induced acute kidney injury target oxidative stress and mitochondrial dysfunction pathways	Ge et al	PLOS one	2017	sepsis	KDIGO	serum	hsa-miR-520c-3p	within 24hr of diagnosis	20	35	0.26508	0.02685	Healthy	microArray
Differentially expressed miRNAs in sepsis- induced acute kidney injury target oxidative stress and mitochondrial dysfunction pathways	Ge et al	PLOS one	2017	sepsis	KDIGO	serum	hsa-miR-3162-3p	within 24hr of diagnosis	20	35	1.87756	0.02687	Healthy	microArray
Differentially expressed miRNAs in sepsis- induced acute kidney injury target oxidative stress and mitochondrial dysfunction pathways	Ge et al	PLOS one	2017	sepsis	KDIGO	serum	hsa-miR-1909-3p	within 24hr of diagnosis	20	35	0.62375	0.02693	Healthy	microArray
Differentially expressed miRNAs in sepsis- induced acute kidney injury target oxidative stress and mitochondrial dysfunction pathways	Ge et al	PLOS one	2017	sepsis	KDIGO	serum	hsa-miR-4803	within 24hr of diagnosis	20	35	0.10782	0.02704	Healthy	microArray
Differentially expressed miRNAs in sepsis- induced acute kidney injury target oxidative stress and mitochondrial dysfunction pathways	Ge et al	PLOS one	2017	sepsis	KDIGO	serum	hsa-miR-1263	within 24hr of diagnosis	20	35	0.04955	0.02737	Healthy	microArray
Differentially expressed miRNAs in sepsis- induced acute kidney injury target oxidative stress and mitochondrial dysfunction pathways	Ge et al	PLOS one	2017	sepsis	KDIGO	serum	hsa-miR-3913-5p	within 24hr of diagnosis	20	35	0.17517	0.02755	Healthy	microArray
Differentially expressed miRNAs in sepsis- induced acute kidney injury target oxidative stress and mitochondrial dysfunction pathways	Ge et al	PLOS one	2017	sepsis	KDIGO	serum	hsa-miR-3148	within 24hr of diagnosis	20	35	0.26577	0.02758	Healthy	microArray
Differentially expressed miRNAs in sepsis- induced acute kidney injury target oxidative stress and mitochondrial dysfunction pathways	Ge et al	PLOS one	2017	sepsis	KDIGO	serum	hsa-miR-378c	within 24hr of diagnosis	20	35	0.33429	0.02805	Healthy	microArray
Differentially expressed miRNAs in sepsis- induced acute kidney injury target oxidative stress and mitochondrial dysfunction pathways	Ge et al	PLOS one	2017	sepsis	KDIGO	serum	hsa-miR-29b-2-5p	within 24hr of diagnosis	20	35	0.36716	0.02867	Healthy	microArray
Differentially expressed miRNAs in sepsis- induced acute kidney injury target oxidative stress and mitochondrial dysfunction pathways	Ge et al	PLOS one	2017	sepsis	KDIGO	serum	hsa-miR-4676-5p	within 24hr of diagnosis	20	35	0.19668	0.02891	Healthy	microArray
Differentially expressed miRNAs in sepsis- induced acute kidney injury target oxidative stress and mitochondrial dysfunction pathways	Ge et al	PLOS one	2017	sepsis	KDIGO	serum	hsa-miR-2682-3p	within 24hr of diagnosis	20	35	0.16021	0.02891	Healthy	microArray
Differentially expressed miRNAs in sepsis- induced acute kidney injury target oxidative stress and mitochondrial dysfunction pathways	Ge et al	PLOS one	2017	sepsis	KDIGO	serum	hsa-miR-26a-1-3p	within 24hr of diagnosis	20	35	0.07715	0.02919	Healthy	microArray
Differentially expressed miRNAs in sepsis- induced acute kidney injury target oxidative stress and mitochondrial dysfunction pathways	Ge et al	PLOS one	2017	sepsis	KDIGO	serum	hsa-miR-595	within 24hr of diagnosis	20	35	0.41671	0.02938	Healthy	microArray
Differentially expressed miRNAs in sepsis- induced acute kidney injury target oxidative stress and mitochondrial dysfunction pathways	Ge et al	PLOS one	2017	sepsis	KDIGO	serum	hsa-miR-5010-3p	within 24hr of diagnosis	20	35	0.45939	0.02941	Healthy	microArray
Differentially expressed miRNAs in sepsis- induced acute kidney injury target oxidative stress and mitochondrial dysfunction pathways	Ge et al	PLOS one	2017	sepsis	KDIGO	serum	hsa-miR-345-3p	within 24hr of diagnosis	20	35	1.94621	0.0297	Healthy	microArray
Differentially expressed miRNAs in sepsis- induced acute kidney injury target oxidative stress and mitochondrial dysfunction pathways	Ge et al	PLOS one	2017	sepsis	KDIGO	serum	hsa-miR-1307-5p	within 24hr of diagnosis	20	35	2.02978	0.02991	Healthy	microArray
Differentially expressed miRNAs in sepsis- induced acute kidney injury target oxidative stress and mitochondrial dysfunction pathways	Ge et al	PLOS one	2017	sepsis	KDIGO	serum	hsa-miR-3124-5p	within 24hr of diagnosis	20	35	0.61152	0.03044	Healthy	microArray
Differentially expressed miRNAs in sepsis- induced acute kidney injury target oxidative stress and mitochondrial dysfunction pathways	Ge et al	PLOS one	2017	sepsis	KDIGO	serum	hsa-miR-449b-5p	within 24hr of diagnosis	20	35	0.1296	0.0308	Healthy	microArray
Differentially expressed miRNAs in sepsis- induced acute kidney injury target oxidative stress and mitochondrial dysfunction pathways	Ge et al	PLOS one	2017	sepsis	KDIGO	serum	hsa-miR-216a-3p	within 24hr of diagnosis	20	35	0.5645	0.03117	Healthy	microArray
Differentially expressed miRNAs in sepsis- induced acute kidney injury target oxidative stress and mitochondrial dysfunction pathways	Ge et al	PLOS one	2017	sepsis	KDIGO	serum	hsa-miR-4685-3p	within 24hr of diagnosis	20	35	1.87936	0.03173	Healthy	microArray
Differentially expressed miRNAs in sepsis- induced acute kidney injury target oxidative stress and mitochondrial dysfunction pathways	Ge et al	PLOS one	2017	sepsis	KDIGO	serum	hsa-miR-4324	within 24hr of diagnosis	20	35	2.61525	0.03214	Healthy	microArray
Differentially expressed miRNAs in sepsis- induced acute kidney injury target oxidative stress and mitochondrial dysfunction pathways	Ge et al	PLOS one	2017	sepsis	KDIGO	serum	hsa-miR-30a-3p	within 24hr of diagnosis	20	35	0.14297	0.0325	Healthy	microArray
Differentially expressed miRNAs in sepsis- induced acute kidney injury target oxidative stress and mitochondrial dysfunction pathways	Ge et al	PLOS one	2017	sepsis	KDIGO	serum	hsa-miR-216a-5p	within 24hr of diagnosis	20	35	0.44843	0.03323	Healthy	microArray
Differentially expressed miRNAs in sepsis- induced acute kidney injury target oxidative stress and mitochondrial dysfunction pathways	Ge et al	PLOS one	2017	sepsis	KDIGO	serum	hsa-miR-599	within 24hr of diagnosis	20	35	0.17989	0.03327	Healthy	microArray
Differentially expressed miRNAs in sepsis- induced acute kidney injury target oxidative stress and mitochondrial dysfunction pathways	Ge et al	PLOS one	2017	sepsis	KDIGO	serum	hsa-miR-1288-3p	within 24hr of diagnosis	20	35	0.2938	0.03338	Healthy	microArray
Differentially expressed miRNAs in sepsis- induced acute kidney injury target oxidative stress and mitochondrial dysfunction pathways	Ge et al	PLOS one	2017	sepsis	KDIGO	serum	hsa-miR-3688-5p	within 24hr of diagnosis	20	35	0.28588	0.03443	Healthy	microArray
Differentially expressed miRNAs in sepsis- induced acute kidney injury target oxidative stress and mitochondrial dysfunction pathways	Ge et al	PLOS one	2017	sepsis	KDIGO	serum	hsa-miR-3149	within 24hr of diagnosis	20	35	0.46661	0.03452	Healthy	microArray
Differentially expressed miRNAs in sepsis- induced acute kidney injury target oxidative stress and mitochondrial dysfunction pathways	Ge et al	PLOS one	2017	sepsis	KDIGO	serum	hsa-miR-5187-5p	within 24hr of diagnosis	20	35	0.43814	0.03469	Healthy	microArray
Differentially expressed miRNAs in sepsis- induced acute kidney injury target oxidative stress and mitochondrial dysfunction pathways	Ge et al	PLOS one	2017	sepsis	KDIGO	serum	hsa-miR-3607-5p	within 24hr of diagnosis	20	35	0.3171	0.03483	Healthy	microArray
Differentially expressed miRNAs in sepsis- induced acute kidney injury target oxidative stress and mitochondrial dysfunction pathways	Ge et al	PLOS one	2017	sepsis	KDIGO	serum	hsa-miR-642a-3p	within 24hr of diagnosis	20	35	2.66407	0.03504	Healthy	microArray
Differentially expressed miRNAs in sepsis- induced acute kidney injury target oxidative stress and mitochondrial dysfunction pathways	Ge et al	PLOS one	2017	sepsis	KDIGO	serum	hsa-miR-511-5p	within 24hr of diagnosis	20	35	0.14734	0.03564	Healthy	microArray
Differentially expressed miRNAs in sepsis- induced acute kidney injury target oxidative stress and mitochondrial dysfunction pathways	Ge et al	PLOS one	2017	sepsis	KDIGO	serum	hsa-miR-600	within 24hr of diagnosis	20	35	2.0876	0.03605	Healthy	microArray
Differentially expressed miRNAs in sepsis- induced acute kidney injury target oxidative stress and mitochondrial dysfunction pathways	Ge et al	PLOS one	2017	sepsis	KDIGO	serum	hsa-miR-5189-5p	within 24hr of diagnosis	20	35	0.55295	0.03658	Healthy	microArray
Differentially expressed miRNAs in sepsis- induced acute kidney injury target oxidative stress and mitochondrial dysfunction pathways	Ge et al	PLOS one	2017	sepsis	KDIGO	serum	hsa-miR-1251-5p	within 24hr of diagnosis	20	35	0.04091	0.03668	Healthy	microArray
Differentially expressed miRNAs in sepsis- induced acute kidney injury target oxidative stress and mitochondrial dysfunction pathways	Ge et al	PLOS one	2017	sepsis	KDIGO	serum	hsa-miR-5196-5p	within 24hr of diagnosis	20	35	2.09934	0.0367	Healthy	microArray
Differentially expressed miRNAs in sepsis- induced acute kidney injury target oxidative stress and mitochondrial dysfunction pathways	Ge et al	PLOS one	2017	sepsis	KDIGO	serum	hsa-miR-622	within 24hr of diagnosis	20	35	0.55749	0.0372	Healthy	microArray
Differentially expressed miRNAs in sepsis- induced acute kidney injury target oxidative stress and mitochondrial dysfunction pathways	Ge et al	PLOS one	2017	sepsis	KDIGO	serum	hsa-miR-4454	within 24hr of diagnosis	20	35	0.53916	0.03745	Healthy	microArray
Differentially expressed miRNAs in sepsis- induced acute kidney injury target oxidative stress and mitochondrial dysfunction pathways	Ge et al	PLOS one	2017	sepsis	KDIGO	serum	hsa-miR-4738-3p	within 24hr of diagnosis	20	35	2.05166	0.03792	Healthy	microArray
Differentially expressed miRNAs in sepsis- induced acute kidney injury target oxidative stress and mitochondrial dysfunction pathways	Ge et al	PLOS one	2017	sepsis	KDIGO	serum	hsa-miR-524-3p	within 24hr of diagnosis	20	35	0.18703	0.0381	Healthy	microArray
Differentially expressed miRNAs in sepsis- induced acute kidney injury target oxidative stress and mitochondrial dysfunction pathways	Ge et al	PLOS one	2017	sepsis	KDIGO	serum	hsa-miR-3612	within 24hr of diagnosis	20	35	0.10813	0.03843	Healthy	microArray
Differentially expressed miRNAs in sepsis- induced acute kidney injury target oxidative stress and mitochondrial dysfunction pathways	Ge et al	PLOS one	2017	sepsis	KDIGO	serum	hsa-miR-4728-5p	within 24hr of diagnosis	20	35	2.93595	0.03922	Healthy	microArray
Differentially expressed miRNAs in sepsis- induced acute kidney injury target oxidative stress and mitochondrial dysfunction pathways	Ge et al	PLOS one	2017	sepsis	KDIGO	serum	hsa-miR-548k	within 24hr of diagnosis	20	35	0.51837	0.03971	Healthy	microArray
Differentially expressed miRNAs in sepsis- induced acute kidney injury target oxidative stress and mitochondrial dysfunction pathways	Ge et al	PLOS one	2017	sepsis	KDIGO	serum	hsa-miR-2053	within 24hr of diagnosis	20	35	0.37268	0.03986	Healthy	microArray
Differentially expressed miRNAs in sepsis- induced acute kidney injury target oxidative stress and mitochondrial dysfunction pathways	Ge et al	PLOS one	2017	sepsis	KDIGO	serum	hsa-miR-1264	within 24hr of diagnosis	20	35	0.56649	0.03997	Healthy	microArray
Differentially expressed miRNAs in sepsis- induced acute kidney injury target oxidative stress and mitochondrial dysfunction pathways	Ge et al	PLOS one	2017	sepsis	KDIGO	serum	hsa-miR-5195-3p	within 24hr of diagnosis	20	35	0.07774	0.04012	Healthy	microArray
Differentially expressed miRNAs in sepsis- induced acute kidney injury target oxidative stress and mitochondrial dysfunction pathways	Ge et al	PLOS one	2017	sepsis	KDIGO	serum	hsa-miR-5003-3p	within 24hr of diagnosis	20	35	0.3208	0.04071	Healthy	microArray
Differentially expressed miRNAs in sepsis- induced acute kidney injury target oxidative stress and mitochondrial dysfunction pathways	Ge et al	PLOS one	2017	sepsis	KDIGO	serum	hsa-miR-147a	within 24hr of diagnosis	20	35	0.33649	0.04087	Healthy	microArray
Differentially expressed miRNAs in sepsis- induced acute kidney injury target oxidative stress and mitochondrial dysfunction pathways	Ge et al	PLOS one	2017	sepsis	KDIGO	serum	hsa-miR-513c-5p	within 24hr of diagnosis	20	35	0.50202	0.04145	Healthy	microArray
Differentially expressed miRNAs in sepsis- induced acute kidney injury target oxidative stress and mitochondrial dysfunction pathways	Ge et al	PLOS one	2017	sepsis	KDIGO	serum	hsa-miR-501-3p	within 24hr of diagnosis	20	35	0.06332	0.04151	Healthy	microArray
Differentially expressed miRNAs in sepsis- induced acute kidney injury target oxidative stress and mitochondrial dysfunction pathways	Ge et al	PLOS one	2017	sepsis	KDIGO	serum	hsa-miR-30c-1-3p	within 24hr of diagnosis	20	35	2.0472	0.04174	Healthy	microArray
Differentially expressed miRNAs in sepsis- induced acute kidney injury target oxidative stress and mitochondrial dysfunction pathways	Ge et al	PLOS one	2017	sepsis	KDIGO	serum	hsa-miR-5007-5p	within 24hr of diagnosis	20	35	0.28101	0.04199	Healthy	microArray
Differentially expressed miRNAs in sepsis- induced acute kidney injury target oxidative stress and mitochondrial dysfunction pathways	Ge et al	PLOS one	2017	sepsis	KDIGO	serum	hsa-miR-937-3p	within 24hr of diagnosis	20	35	2.21325	0.04205	Healthy	microArray
Differentially expressed miRNAs in sepsis- induced acute kidney injury target oxidative stress and mitochondrial dysfunction pathways	Ge et al	PLOS one	2017	sepsis	KDIGO	serum	hsa-miR-328-3p	within 24hr of diagnosis	20	35	0.41526	0.04221	Healthy	microArray
Differentially expressed miRNAs in sepsis- induced acute kidney injury target oxidative stress and mitochondrial dysfunction pathways	Ge et al	PLOS one	2017	sepsis	KDIGO	serum	hsa-miR-199a-5p	within 24hr of diagnosis	20	35	0.28659	0.04276	Healthy	microArray
Differentially expressed miRNAs in sepsis- induced acute kidney injury target oxidative stress and mitochondrial dysfunction pathways	Ge et al	PLOS one	2017	sepsis	KDIGO	serum	hsa-miR-4681	within 24hr of diagnosis	20	35	0.13411	0.04474	Healthy	microArray
Differentially expressed miRNAs in sepsis- induced acute kidney injury target oxidative stress and mitochondrial dysfunction pathways	Ge et al	PLOS one	2017	sepsis	KDIGO	serum	hsa-miR-4649-5p	within 24hr of diagnosis	20	35	2.1051	0.04476	Healthy	microArray
Differentially expressed miRNAs in sepsis- induced acute kidney injury target oxidative stress and mitochondrial dysfunction pathways	Ge et al	PLOS one	2017	sepsis	KDIGO	serum	hsa-miR-4463	within 24hr of diagnosis	20	35	1.6176	0.04505	Healthy	microArray
Differentially expressed miRNAs in sepsis- induced acute kidney injury target oxidative stress and mitochondrial dysfunction pathways	Ge et al	PLOS one	2017	sepsis	KDIGO	serum	hsa-miR-193a-5p	within 24hr of diagnosis	20	35	0.42658	0.04575	Healthy	microArray
Differentially expressed miRNAs in sepsis- induced acute kidney injury target oxidative stress and mitochondrial dysfunction pathways	Ge et al	PLOS one	2017	sepsis	KDIGO	serum	hsa-miR-4513	within 24hr of diagnosis	20	35	1.77008	0.04619	Healthy	microArray
Differentially expressed miRNAs in sepsis- induced acute kidney injury target oxidative stress and mitochondrial dysfunction pathways	Ge et al	PLOS one	2017	sepsis	KDIGO	serum	hsa-miR-1273e	within 24hr of diagnosis	20	35	0.49131	0.04658	Healthy	microArray
Differentially expressed miRNAs in sepsis- induced acute kidney injury target oxidative stress and mitochondrial dysfunction pathways	Ge et al	PLOS one	2017	sepsis	KDIGO	serum	hsa-miR-99a-5p	within 24hr of diagnosis	20	35	3.16951	0.0477	Healthy	microArray
Differentially expressed miRNAs in sepsis- induced acute kidney injury target oxidative stress and mitochondrial dysfunction pathways	Ge et al	PLOS one	2017	sepsis	KDIGO	serum	hsa-miR-3175	within 24hr of diagnosis	20	35	0.66382	0.04771	Healthy	microArray
Differentially expressed miRNAs in sepsis- induced acute kidney injury target oxidative stress and mitochondrial dysfunction pathways	Ge et al	PLOS one	2017	sepsis	KDIGO	serum	hsa-miR-4441	within 24hr of diagnosis	20	35	1.51502	0.0479	Healthy	microArray
Differentially expressed miRNAs in sepsis- induced acute kidney injury target oxidative stress and mitochondrial dysfunction pathways	Ge et al	PLOS one	2017	sepsis	KDIGO	serum	hsa-miR-4417	within 24hr of diagnosis	20	35	0.57642	0.04798	Healthy	microArray
Differentially expressed miRNAs in sepsis- induced acute kidney injury target oxidative stress and mitochondrial dysfunction pathways	Ge et al	PLOS one	2017	sepsis	KDIGO	serum	hsa-miR-1278	within 24hr of diagnosis	20	35	0.05443	0.04858	Healthy	microArray
Differentially expressed miRNAs in sepsis- induced acute kidney injury target oxidative stress and mitochondrial dysfunction pathways	Ge et al	PLOS one	2017	sepsis	KDIGO	serum	hsa-miR-4775	within 24hr of diagnosis	20	35	0.32833	0.04933	Healthy	microArray
Differentially expressed miRNAs in sepsis- induced acute kidney injury target oxidative stress and mitochondrial dysfunction pathways	Ge et al	PLOS one	2017	sepsis	KDIGO	serum	hsa-miR-4536-5p	within 24hr of diagnosis	20	35	0.12102	0.04978	Healthy	microArray
Differentially expressed miRNAs in sepsis- induced acute kidney injury target oxidative stress and mitochondrial dysfunction pathways	Ge et al	PLOS one	2017	sepsis	KDIGO	serum	hsa-miR-24-3p	within 24hr of diagnosis	30	35	0.562257	0.0436918	Within	microArray
Differentially expressed miRNAs in sepsis- induced acute kidney injury target oxidative stress and mitochondrial dysfunction pathways	Ge et al	PLOS one	2017	sepsis	KDIGO	serum	hsa-miR-29a-5p	within 24hr of diagnosis	30	35	0.577599	0.0382797	Within	microArray
Differentially expressed miRNAs in sepsis- induced acute kidney injury target oxidative stress and mitochondrial dysfunction pathways	Ge et al	PLOS one	2017	sepsis	KDIGO	serum	hsa-miR-425-5p	within 24hr of diagnosis	30	35	0.428079	0.0383667	Within	microArray
Differentially expressed miRNAs in sepsis- induced acute kidney injury target oxidative stress and mitochondrial dysfunction pathways	Ge et al	PLOS one	2017	sepsis	KDIGO	serum	hsa-miR-3150b-5p	within 24hr of diagnosis	30	35	0.55316	0.038256	Within	microArray
Differentially expressed miRNAs in sepsis- induced acute kidney injury target oxidative stress and mitochondrial dysfunction pathways	Ge et al	PLOS one	2017	sepsis	KDIGO	serum	hsa-miR-4763-3p	within 24hr of diagnosis	30	35	0.452261	0.026253	Within	microArray
Differentially expressed miRNAs in sepsis- induced acute kidney injury target oxidative stress and mitochondrial dysfunction pathways	Ge et al	PLOS one	2017	sepsis	KDIGO	serum	hsa-miR-939-5p	within 24hr of diagnosis	30	35	0.512036	0.0383095	Within	microArray
Differentially expressed miRNAs in sepsis- induced acute kidney injury target oxidative stress and mitochondrial dysfunction pathways	Ge et al	PLOS one	2017	sepsis	KDIGO	serum	hsa-miR-1228-3p	within 24hr of diagnosis	30	35	0.489302	0.037514	Within	microArray
Differentially expressed miRNAs in sepsis- induced acute kidney injury target oxidative stress and mitochondrial dysfunction pathways	Ge et al	PLOS one	2017	sepsis	KDIGO	serum	hsa-miR-30c-5p	within 24hr of diagnosis	30	35	0.425879	0.0173834	Within	microArray
Differentially expressed miRNAs in sepsis- induced acute kidney injury target oxidative stress and mitochondrial dysfunction pathways	Ge et al	PLOS one	2017	sepsis	KDIGO	serum	hsa-miR-10b-5p	within 24hr of diagnosis	30	35	0.561334	0.0106051	Within	microArray
Differentially expressed miRNAs in sepsis- induced acute kidney injury target oxidative stress and mitochondrial dysfunction pathways	Ge et al	PLOS one	2017	sepsis	KDIGO	serum	hsa-miR-221-3p	within 24hr of diagnosis	30	35	0.44086	0.0463632	Within	microArray
Differentially expressed miRNAs in sepsis- induced acute kidney injury target oxidative stress and mitochondrial dysfunction pathways	Ge et al	PLOS one	2017	sepsis	KDIGO	serum	hsa-miR-2355-3p	within 24hr of diagnosis	30	35	0.441743	0.0210542	Within	microArray
Differentially expressed miRNAs in sepsis- induced acute kidney injury target oxidative stress and mitochondrial dysfunction pathways	Ge et al	PLOS one	2017	sepsis	KDIGO	serum	hsa-miR-222-3p	within 24hr of diagnosis	30	35	0.546372	0.0349617	Within	microArray
Differentially expressed miRNAs in sepsis- induced acute kidney injury target oxidative stress and mitochondrial dysfunction pathways	Ge et al	PLOS one	2017	sepsis	KDIGO	serum	hsa-miR-29c-3p	within 24hr of diagnosis	30	35	0.652333	0.0435081	Within	microArray
Differentially expressed miRNAs in sepsis- induced acute kidney injury target oxidative stress and mitochondrial dysfunction pathways	Ge et al	PLOS one	2017	sepsis	KDIGO	serum	hsa-miR-3924	within 24hr of diagnosis	30	35	0.490532	0.00273875	Within	microArray
Differentially expressed miRNAs in sepsis- induced acute kidney injury target oxidative stress and mitochondrial dysfunction pathways	Ge et al	PLOS one	2017	sepsis	KDIGO	serum	hsa-miR-16-5p	within 24hr of diagnosis	30	35	0.384366	0.0437029	Within	microArray
Differentially expressed miRNAs in sepsis- induced acute kidney injury target oxidative stress and mitochondrial dysfunction pathways	Ge et al	PLOS one	2017	sepsis	KDIGO	serum	hsa-miR-548m	within 24hr of diagnosis	30	35	0.358639	0.00263771	Within	microArray
Differentially expressed miRNAs in sepsis- induced acute kidney injury target oxidative stress and mitochondrial dysfunction pathways	Ge et al	PLOS one	2017	sepsis	KDIGO	serum	hsa-miRPlus-C1100	within 24hr of diagnosis	30	35	0.459526	0.0427492	Within	microArray
Differentially expressed miRNAs in sepsis- induced acute kidney injury target oxidative stress and mitochondrial dysfunction pathways	Ge et al	PLOS one	2017	sepsis	KDIGO	serum	hsa-miR-338-3p	within 24hr of diagnosis	30	35	0.376498	0.0294683	Within	microArray
Differentially expressed miRNAs in sepsis- induced acute kidney injury target oxidative stress and mitochondrial dysfunction pathways	Ge et al	PLOS one	2017	sepsis	KDIGO	serum	hsa-miR-550b-2-5p	within 24hr of diagnosis	30	35	2.22227	0.00684	Within	microArray
Differentially expressed miRNAs in sepsis- induced acute kidney injury target oxidative stress and mitochondrial dysfunction pathways	Ge et al	PLOS one	2017	sepsis	KDIGO	serum	hsa-miR-3161	within 24hr of diagnosis	30	35	1.93183	0.00717	Within	microArray
Differentially expressed miRNAs in sepsis- induced acute kidney injury target oxidative stress and mitochondrial dysfunction pathways	Ge et al	PLOS one	2017	sepsis	KDIGO	serum	hsa-miRPlus-K1303*	within 24hr of diagnosis	30	35	2.91887	0.02408	Within	microArray
Differentially expressed miRNAs in sepsis- induced acute kidney injury target oxidative stress and mitochondrial dysfunction pathways	Ge et al	PLOS one	2017	sepsis	KDIGO	serum	hsa-miR-4324	within 24hr of diagnosis	30	35	1.77615	0.02593	Within	microArray
Differentially expressed miRNAs in sepsis- induced acute kidney injury target oxidative stress and mitochondrial dysfunction pathways	Ge et al	PLOS one	2017	sepsis	KDIGO	serum	hsa-miR-3135b	within 24hr of diagnosis	30	35	1.50886	0.02837	Within	microArray
Differentially expressed miRNAs in sepsis- induced acute kidney injury target oxidative stress and mitochondrial dysfunction pathways	Ge et al	PLOS one	2017	sepsis	KDIGO	serum	hsa-miR-600	within 24hr of diagnosis	30	35	1.74907	0.03113	Within	microArray
Differentially expressed miRNAs in sepsis- induced acute kidney injury target oxidative stress and mitochondrial dysfunction pathways	Ge et al	PLOS one	2017	sepsis	KDIGO	serum	hsa-miR-4669	within 24hr of diagnosis	30	35	1.57629	0.03774	Within	microArray
Differentially expressed miRNAs in sepsis- induced acute kidney injury target oxidative stress and mitochondrial dysfunction pathways	Ge et al	PLOS one	2017	sepsis	KDIGO	serum	hsa-miR-4321	within 24hr of diagnosis	30	35	1.72065	0.03823	Within	microArray
Differentially expressed miRNAs in sepsis- induced acute kidney injury target oxidative stress and mitochondrial dysfunction pathways	Ge et al	PLOS one	2017	sepsis	KDIGO	serum	hsa-miR-542-5p	within 24hr of diagnosis	30	35	1.99306	0.04028	Within	microArray
Differentially expressed miRNAs in sepsis- induced acute kidney injury target oxidative stress and mitochondrial dysfunction pathways	Ge et al	PLOS one	2017	sepsis	KDIGO	serum	hsa-miR-3667-5p	within 24hr of diagnosis	30	35	1.68531	0.04109	Within	microArray
Differentially expressed miRNAs in sepsis- induced acute kidney injury target oxidative stress and mitochondrial dysfunction pathways	Ge et al	PLOS one	2017	sepsis	KDIGO	serum	hsa-miR-4788	within 24hr of diagnosis	30	35	2.2293	0.04206	Within	microArray
Differentially expressed miRNAs in sepsis- induced acute kidney injury target oxidative stress and mitochondrial dysfunction pathways	Ge et al	PLOS one	2017	sepsis	KDIGO	serum	hsa-miR-5094	within 24hr of diagnosis	30	35	3.70952	0.04427	Within	microArray
Expression patterns and prognostic value of miR-210, miR-494, and miR-205 in middle-aged and old patients with sepsis-induced acute kidney injury	Lin et al	Journal of the Association of Basic Medical Sciences	2019	sepsis	AKIN	serum	miR-494	diagnosis	110	110	6.4086	0.0009	Healthy	PCRarray
Expression patterns and prognostic value of miR-210, miR-494, and miR-205 in middle-aged and old patients with sepsis-induced acute kidney injury	Lin et al	Journal of the Association of Basic Medical Sciences	2019	sepsis	AKIN	serum	miR-205	diagnosis	110	110	0.1684	0.0009	Healthy	PCRarray
Expression patterns and prognostic value of miR-210, miR-494, and miR-205 in middle-aged and old patients with sepsis-induced acute kidney injury	Lin et al	Journal of the Association of Basic Medical Sciences	2019	sepsis	AKIN	serum	miR-210	diagnosis	110	110	5.4264	0.0009	Healthy	PCRarray
Expression patterns and prognostic value of miR-210, miR-494, and miR-205 in middle-aged and old patients with sepsis-induced acute kidney injury	Lin et al	Journal of the Association of Basic Medical Sciences	2019	sepsis	AKIN	serum	miR-223	diagnosis	110	110	1.454	1	Healthy	PCRarray
Expression patterns and prognostic value of miR-210, miR-494, and miR-205 in middle-aged and old patients with sepsis-induced acute kidney injury	Lin et al	Journal of the Association of Basic Medical Sciences	2019	sepsis	AKIN	serum	miR-23a	diagnosis	110	110	1.5583	1	Healthy	PCRarray
Expression patterns and prognostic value of miR-210, miR-494, and miR-205 in middle-aged and old patients with sepsis-induced acute kidney injury	Lin et al	Journal of the Association of Basic Medical Sciences	2019	sepsis	AKIN	serum	miR-204	diagnosis	110	110	0.6926	1	Healthy	PCRarray
Expression patterns and prognostic value of miR-210, miR-494, and miR-205 in middle-aged and old patients with sepsis-induced acute kidney injury	Lin et al	Journal of the Association of Basic Medical Sciences	2019	sepsis	AKIN	serum	miR-182-5p	diagnosis	110	110	0.7738	1	Healthy	PCRarray
Expression patterns and prognostic value of miR-210, miR-494, and miR-205 in middle-aged and old patients with sepsis-induced acute kidney injury	Lin et al	Journal of the Association of Basic Medical Sciences	2019	sepsis	AKIN	serum	miR-10a-5p	diagnosis	110	110	1.1728	1	Healthy	PCRarray
Expression patterns and prognostic value of miR-210, miR-494, and miR-205 in middle-aged and old patients with sepsis-induced acute kidney injury	Lin et al	Journal of the Association of Basic Medical Sciences	2019	sepsis	AKIN	serum	miR-590	diagnosis	110	110	0.7371	1	Healthy	PCRarray
Expression patterns and prognostic value of miR-210, miR-494, and miR-205 in middle-aged and old patients with sepsis-induced acute kidney injury	Lin et al	Journal of the Association of Basic Medical Sciences	2019	sepsis	AKIN	serum	miR-290	diagnosis	110	110	0.8293	1	Healthy	PCRarray
Expression patterns and prognostic value of miR-210, miR-494, and miR-205 in middle-aged and old patients with sepsis-induced acute kidney injury	Lin et al	Journal of the Association of Basic Medical Sciences	2019	sepsis	AKIN	serum	miR-203	diagnosis	110	110	0.8179	1	Healthy	PCRarray
Expression patterns and prognostic value of miR-210, miR-494, and miR-205 in middle-aged and old patients with sepsis-induced acute kidney injury	Lin et al	Journal of the Association of Basic Medical Sciences	2019	sepsis	AKIN	serum	miR-320	diagnosis	110	110	0.7022	1	Healthy	PCRarray
Expression patterns and prognostic value of miR-210, miR-494, and miR-205 in middle-aged and old patients with sepsis-induced acute kidney injury	Lin et al	Journal of the Association of Basic Medical Sciences	2019	sepsis	AKIN	serum	miR-145	diagnosis	110	110	0.7631	1	Healthy	PCRarray
Expression patterns and prognostic value of miR-210, miR-494, and miR-205 in middle-aged and old patients with sepsis-induced acute kidney injury	Lin et al	Journal of the Association of Basic Medical Sciences	2019	sepsis	AKIN	serum	miR-21	diagnosis	110	110	0.7371	1	Healthy	PCRarray
Expression patterns and prognostic value of miR-210, miR-494, and miR-205 in middle-aged and old patients with sepsis-induced acute kidney injury	Lin et al	Journal of the Association of Basic Medical Sciences	2019	sepsis	AKIN	serum	miR-146a	diagnosis	110	110	0.8351	1	Healthy	PCRarray
Expression patterns and prognostic value of miR-210, miR-494, and miR-205 in middle-aged and old patients with sepsis-induced acute kidney injury	Lin et al	Journal of the Association of Basic Medical Sciences	2019	sepsis	AKIN	serum	miR-497	diagnosis	110	110	1.4743	1	Healthy	PCRarray
Expression patterns and prognostic value of miR-210, miR-494, and miR-205 in middle-aged and old patients with sepsis-induced acute kidney injury	Lin et al	Journal of the Association of Basic Medical Sciences	2019	sepsis	AKIN	serum	miR-214	diagnosis	110	110	1.3755	1	Healthy	PCRarray
Expression patterns and prognostic value of miR-210, miR-494, and miR-205 in middle-aged and old patients with sepsis-induced acute kidney injury	Lin et al	Journal of the Association of Basic Medical Sciences	2019	sepsis	AKIN	serum	miR-143	diagnosis	110	110	1.3287	1	Healthy	PCRarray
Expression patterns and prognostic value of miR-210, miR-494, and miR-205 in middle-aged and old patients with sepsis-induced acute kidney injury	Lin et al	Journal of the Association of Basic Medical Sciences	2019	sepsis	AKIN	serum	miR-29a	diagnosis	110	110	1.6133	1	Healthy	PCRarray
Expression patterns and prognostic value of miR-210, miR-494, and miR-205 in middle-aged and old patients with sepsis-induced acute kidney injury	Lin et al	Journal of the Association of Basic Medical Sciences	2019	sepsis	AKIN	serum	miR-26a	diagnosis	110	110	2.042	1	Healthy	PCRarray
Expression patterns and prognostic value of miR-210, miR-494, and miR-205 in middle-aged and old patients with sepsis-induced acute kidney injury	Lin et al	Journal of the Association of Basic Medical Sciences	2019	sepsis	AKIN	serum	miR-122	diagnosis	110	110	1.1251	1	Healthy	PCRarray
Expression patterns and prognostic value of miR-210, miR-494, and miR-205 in middle-aged and old patients with sepsis-induced acute kidney injury	Lin et al	Journal of the Association of Basic Medical Sciences	2019	sepsis	AKIN	serum	miR-16	diagnosis	110	110	0.7846	1	Healthy	PCRarray
Urinary extracellular vesicles and micro-RNA as markers of acute kidney injury after cardiac surgery	Miller et al	Scientific reports	2022	cardiac surgery	KDIGO	urine	mir-26a-2	24hr	5	5	-10.5559	0.0236239	Within	NGS
Urinary extracellular vesicles and micro-RNA as markers of acute kidney injury after cardiac surgery	Miller et al	Scientific reports	2022	cardiac surgery	KDIGO	urine	miR-10a-5p	24hr	5	5	-11.4759	0.0275282	Within	NGS
Urinary extracellular vesicles and micro-RNA as markers of acute kidney injury after cardiac surgery	Miller et al	Scientific reports	2022	cardiac surgery	KDIGO	urine	mir-196a-2	24hr	5	5	-8.37089	0.0365479	Within	NGS
Urinary extracellular vesicles and micro-RNA as markers of acute kidney injury after cardiac surgery	Miller et al	Scientific reports	2022	cardiac surgery	KDIGO	urine	mir-99a	pre	5	5	-3.87536	0.0411998	Within	NGS
Urinary extracellular vesicles and micro-RNA as markers of acute kidney injury after cardiac surgery	Miller et al	Scientific reports	2022	cardiac surgery	KDIGO	urine	mir-103b-2	pre	5	5	-4.36473	0.043649	Within	NGS
Urinary extracellular vesicles and micro-RNA as markers of acute kidney injury after cardiac surgery	Miller et al	Scientific reports	2022	cardiac surgery	KDIGO	urine	mir-93	pre	5	5	-4.99304	0.0441372	Within	NGS
Urinary versus serum microRNAs in human oxalic acid poisoning: Contrasting signals and performance	Shihana et al	Toxicology Letters	2020	nephrotoxicity	AKIN	urine	miR-19b	8hr	5	17	6.9134	1	Within	PCRarray
Urinary versus serum microRNAs in human oxalic acid poisoning: Contrasting signals and performance	Shihana et al	Toxicology Letters	2020	nephrotoxicity	AKIN	urine	miR-191	16hr	5	17	1	1	Within	PCRarray
Urinary versus serum microRNAs in human oxalic acid poisoning: Contrasting signals and performance	Shihana et al	Toxicology Letters	2020	nephrotoxicity	AKIN	urine	miR-19b	16hr	5	17	1275.79	1	Within	PCRarray
Urinary versus serum microRNAs in human oxalic acid poisoning: Contrasting signals and performance	Shihana et al	Toxicology Letters	2020	nephrotoxicity	AKIN	urine	miR-191	24hr	5	17	1	1	Within	PCRarray
Urinary versus serum microRNAs in human oxalic acid poisoning: Contrasting signals and performance	Shihana et al	Toxicology Letters	2020	nephrotoxicity	AKIN	urine	miR-191	3mth	5	17	1	1	Within	PCRarray
Urinary versus serum microRNAs in human oxalic acid poisoning: Contrasting signals and performance	Shihana et al	Toxicology Letters	2020	nephrotoxicity	AKIN	urine	miR-20a	3mth	5	17	1	1	Within	PCRarray
Urinary versus serum microRNAs in human oxalic acid poisoning: Contrasting signals and performance	Shihana et al	Toxicology Letters	2020	nephrotoxicity	AKIN	urine	miR-19b	3mth	5	17	1	1	Within	PCRarray
Urinary versus serum microRNAs in human oxalic acid poisoning: Contrasting signals and performance	Shihana et al	Toxicology Letters	2020	nephrotoxicity	AKIN	urine	miR-20a	4hr	5	17	192.502	1	Within	PCRarray
Urinary versus serum microRNAs in human oxalic acid poisoning: Contrasting signals and performance	Shihana et al	Toxicology Letters	2020	nephrotoxicity	AKIN	urine	miR-30b	4hr	5	17	111938	1	Within	PCRarray
Urinary versus serum microRNAs in human oxalic acid poisoning: Contrasting signals and performance	Shihana et al	Toxicology Letters	2020	nephrotoxicity	AKIN	urine	miR-19b	4hr	5	17	38609.6	1	Within	PCRarray
Urinary versus serum microRNAs in human oxalic acid poisoning: Contrasting signals and performance	Shihana et al	Toxicology Letters	2020	nephrotoxicity	AKIN	urine	miR-191	8hr	5	17	297.927	1	Within	PCRarray
Urinary versus serum microRNAs in human oxalic acid poisoning: Contrasting signals and performance	Shihana et al	Toxicology Letters	2020	nephrotoxicity	AKIN	urine	miR-20a	8hr	5	17	7569.36	1	Within	PCRarray
Urinary versus serum microRNAs in human oxalic acid poisoning: Contrasting signals and performance	Shihana et al	Toxicology Letters	2020	nephrotoxicity	AKIN	urine	miR-30b	16hr	5	17	3.8746	1	Within	PCRarray
Urinary versus serum microRNAs in human oxalic acid poisoning: Contrasting signals and performance	Shihana et al	Toxicology Letters	2020	nephrotoxicity	AKIN	urine	miR-30b	3mth	5	17	0.8765	1	Within	PCRarray
Urinary versus serum microRNAs in human oxalic acid poisoning: Contrasting signals and performance	Shihana et al	Toxicology Letters	2020	nephrotoxicity	AKIN	urine	miR-30b	8hr	5	17	25.4353	1	Within	PCRarray
Urinary versus serum microRNAs in human oxalic acid poisoning: Contrasting signals and performance	Shihana et al	Toxicology Letters	2020	nephrotoxicity	AKIN	urine	miR-19b	24hr	5	17	61.1307	1	Within	PCRarray
Urinary versus serum microRNAs in human oxalic acid poisoning: Contrasting signals and performance	Shihana et al	Toxicology Letters	2020	nephrotoxicity	AKIN	urine	miR-20a	16hr	5	17	9.408	1	Within	PCRarray
Urinary versus serum microRNAs in human oxalic acid poisoning: Contrasting signals and performance	Shihana et al	Toxicology Letters	2020	nephrotoxicity	AKIN	urine	miR-191	4hr	5	17	40.8697	1	Within	PCRarray
Urinary versus serum microRNAs in human oxalic acid poisoning: Contrasting signals and performance	Shihana et al	Toxicology Letters	2020	nephrotoxicity	AKIN	urine	miR-20a	24hr	5	17	628.144	1	Within	PCRarray
Urinary versus serum microRNAs in human oxalic acid poisoning: Contrasting signals and performance	Shihana et al	Toxicology Letters	2020	nephrotoxicity	AKIN	urine	miR-30b	24hr	5	17	8.5446	1	Within	PCRarray
Urinary versus serum microRNAs in human oxalic acid poisoning: Contrasting signals and performance	Shihana et al	Toxicology Letters	2020	nephrotoxicity	AKIN	serum	miR-204	8hr	19	26	8.82	0.049	Within	PCRarray
Urinary versus serum microRNAs in human oxalic acid poisoning: Contrasting signals and performance	Shihana et al	Toxicology Letters	2020	nephrotoxicity	AKIN	serum	miR-142-3p	8hr	19	26	5.96	0.049	Within	PCRarray
Urinary versus serum microRNAs in human oxalic acid poisoning: Contrasting signals and performance	Shihana et al	Toxicology Letters	2020	nephrotoxicity	AKIN	serum	miR-660	8hr	19	26	10.88	0.049	Within	PCRarray
Urinary versus serum microRNAs in human oxalic acid poisoning: Contrasting signals and performance	Shihana et al	Toxicology Letters	2020	nephrotoxicity	AKIN	serum	miR-19b	8hr	19	26	9.08	0.049	Within	PCRarray
Urinary versus serum microRNAs in human oxalic acid poisoning: Contrasting signals and performance	Shihana et al	Toxicology Letters	2020	nephrotoxicity	AKIN	serum	miR-191	8hr	19	26	4.48	0.049	Within	PCRarray
Urinary versus serum microRNAs in human oxalic acid poisoning: Contrasting signals and performance	Shihana et al	Toxicology Letters	2020	nephrotoxicity	AKIN	serum	miR-92a	8hr	19	26	6.37	0.049	Within	PCRarray
Urinary versus serum microRNAs in human oxalic acid poisoning: Contrasting signals and performance	Shihana et al	Toxicology Letters	2020	nephrotoxicity	AKIN	serum	miR-106a	8hr	19	26	7.78	0.049	Within	PCRarray
Urinary versus serum microRNAs in human oxalic acid poisoning: Contrasting signals and performance	Shihana et al	Toxicology Letters	2020	nephrotoxicity	AKIN	serum	miR-29c	8hr	19	26	8.15	0.049	Within	PCRarray
Urinary versus serum microRNAs in human oxalic acid poisoning: Contrasting signals and performance	Shihana et al	Toxicology Letters	2020	nephrotoxicity	AKIN	serum	miR-374	8hr	19	26	8.2	0.049	Within	PCRarray
Urinary versus serum microRNAs in human oxalic acid poisoning: Contrasting signals and performance	Shihana et al	Toxicology Letters	2020	nephrotoxicity	AKIN	serum	miR-195	8hr	19	26	10.43	0.049	Within	PCRarray
Urinary versus serum microRNAs in human oxalic acid poisoning: Contrasting signals and performance	Shihana et al	Toxicology Letters	2020	nephrotoxicity	AKIN	serum	miR-93	8hr	19	26	10.76	0.049	Within	PCRarray
Urinary versus serum microRNAs in human oxalic acid poisoning: Contrasting signals and performance	Shihana et al	Toxicology Letters	2020	nephrotoxicity	AKIN	serum	miR-20a	8hr	19	26	11.4	0.049	Within	PCRarray
Urinary versus serum microRNAs in human oxalic acid poisoning: Contrasting signals and performance	Shihana et al	Toxicology Letters	2020	nephrotoxicity	AKIN	serum	miR-451	8hr	19	26	20.12	0.049	Within	PCRarray
Urinary versus serum microRNAs in human oxalic acid poisoning: Contrasting signals and performance	Shihana et al	Toxicology Letters	2020	nephrotoxicity	AKIN	serum	miR-192	8hr	19	26	28.97	0.049	Within	PCRarray
Urinary versus serum microRNAs in human oxalic acid poisoning: Contrasting signals and performance	Shihana et al	Toxicology Letters	2020	nephrotoxicity	AKIN	serum	miR-17	8hr	19	26	6.39	0.049	Within	PCRarray
Urinary versus serum microRNAs in human oxalic acid poisoning: Contrasting signals and performance	Shihana et al	Toxicology Letters	2020	nephrotoxicity	AKIN	urine	miR-146a	8hr	27	29	23.9	0.049	Within	PCRarray
Urinary versus serum microRNAs in human oxalic acid poisoning: Contrasting signals and performance	Shihana et al	Toxicology Letters	2020	nephrotoxicity	AKIN	urine	miR-92a	8hr	27	29	32.8	0.049	Within	PCRarray
Urinary versus serum microRNAs in human oxalic acid poisoning: Contrasting signals and performance	Shihana et al	Toxicology Letters	2020	nephrotoxicity	AKIN	urine	miR-192	8hr	27	29	11.8	0.049	Within	PCRarray
Urinary versus serum microRNAs in human oxalic acid poisoning: Contrasting signals and performance	Shihana et al	Toxicology Letters	2020	nephrotoxicity	AKIN	urine	miR-221	8hr	15	29	10.2	0.049	Within	PCRarray
Urinary versus serum microRNAs in human oxalic acid poisoning: Contrasting signals and performance	Shihana et al	Toxicology Letters	2020	nephrotoxicity	AKIN	urine	miR-146a	8hr	15	29	18.4	0.049	Within	PCRarray
Urinary versus serum microRNAs in human oxalic acid poisoning: Contrasting signals and performance	Shihana et al	Toxicology Letters	2020	nephrotoxicity	AKIN	urine	miR-19a	8hr	15	29	3.3	0.049	Within	PCRarray
Urinary versus serum microRNAs in human oxalic acid poisoning: Contrasting signals and performance	Shihana et al	Toxicology Letters	2020	nephrotoxicity	AKIN	urine	miR-335	8hr	15	29	3.8	0.049	Within	PCRarray
Urinary versus serum microRNAs in human oxalic acid poisoning: Contrasting signals and performance	Shihana et al	Toxicology Letters	2020	nephrotoxicity	AKIN	urine	miR-142-3p	8hr	15	29	4.1	0.049	Within	PCRarray
Urinary versus serum microRNAs in human oxalic acid poisoning: Contrasting signals and performance	Shihana et al	Toxicology Letters	2020	nephrotoxicity	AKIN	urine	miR-93	8hr	15	29	4.8	0.049	Within	PCRarray
Urinary versus serum microRNAs in human oxalic acid poisoning: Contrasting signals and performance	Shihana et al	Toxicology Letters	2020	nephrotoxicity	AKIN	urine	miR-451	8hr	15	29	5.3	0.049	Within	PCRarray
Urinary versus serum microRNAs in human oxalic acid poisoning: Contrasting signals and performance	Shihana et al	Toxicology Letters	2020	nephrotoxicity	AKIN	urine	miR-30d	8hr	15	29	10.3	0.049	Within	PCRarray
Urinary versus serum microRNAs in human oxalic acid poisoning: Contrasting signals and performance	Shihana et al	Toxicology Letters	2020	nephrotoxicity	AKIN	urine	miR-10a	8hr	15	29	15.7	0.049	Within	PCRarray
Urinary versus serum microRNAs in human oxalic acid poisoning: Contrasting signals and performance	Shihana et al	Toxicology Letters	2020	nephrotoxicity	AKIN	urine	miR-223	8hr	15	29	16.6	0.049	Within	PCRarray
Urinary versus serum microRNAs in human oxalic acid poisoning: Contrasting signals and performance	Shihana et al	Toxicology Letters	2020	nephrotoxicity	AKIN	urine	miR-17	8hr	15	29	18.5	0.049	Within	PCRarray
Urinary versus serum microRNAs in human oxalic acid poisoning: Contrasting signals and performance	Shihana et al	Toxicology Letters	2020	nephrotoxicity	AKIN	urine	miR-106a	8hr	15	29	21.5	0.049	Within	PCRarray
Urinary versus serum microRNAs in human oxalic acid poisoning: Contrasting signals and performance	Shihana et al	Toxicology Letters	2020	nephrotoxicity	AKIN	urine	miR-29c	8hr	15	29	22.6	0.049	Within	PCRarray
Urinary versus serum microRNAs in human oxalic acid poisoning: Contrasting signals and performance	Shihana et al	Toxicology Letters	2020	nephrotoxicity	AKIN	urine	miR-203	8hr	15	29	29.6	0.049	Within	PCRarray
Urinary versus serum microRNAs in human oxalic acid poisoning: Contrasting signals and performance	Shihana et al	Toxicology Letters	2020	nephrotoxicity	AKIN	urine	miR-30a-3p	8hr	15	29	21	0.049	Within	PCRarray
Urinary versus serum microRNAs in human oxalic acid poisoning: Contrasting signals and performance	Shihana et al	Toxicology Letters	2020	nephrotoxicity	AKIN	urine	miR-30b	8hr	15	29	41.6	0.049	Within	PCRarray
Urinary versus serum microRNAs in human oxalic acid poisoning: Contrasting signals and performance	Shihana et al	Toxicology Letters	2020	nephrotoxicity	AKIN	urine	miR-30a-5p	8hr	15	29	49.5	0.049	Within	PCRarray
Urinary versus serum microRNAs in human oxalic acid poisoning: Contrasting signals and performance	Shihana et al	Toxicology Letters	2020	nephrotoxicity	AKIN	urine	miR-19b	8hr	15	29	51.6	0.049	Within	PCRarray
Urinary versus serum microRNAs in human oxalic acid poisoning: Contrasting signals and performance	Shihana et al	Toxicology Letters	2020	nephrotoxicity	AKIN	serum	miR-92a	8hr	14	26	4.33	0.049	Within	PCRarray
Urinary versus serum microRNAs in human oxalic acid poisoning: Contrasting signals and performance	Shihana et al	Toxicology Letters	2020	nephrotoxicity	AKIN	serum	miR-451	8hr	14	26	4.43	0.049	Within	PCRarray
Urinary versus serum microRNAs in human oxalic acid poisoning: Contrasting signals and performance	Shihana et al	Toxicology Letters	2020	nephrotoxicity	AKIN	serum	miR-17	8hr	14	26	4.82	0.049	Within	PCRarray
Urinary versus serum microRNAs in human oxalic acid poisoning: Contrasting signals and performance	Shihana et al	Toxicology Letters	2020	nephrotoxicity	AKIN	serum	miR-93	8hr	14	26	6.66	0.049	Within	PCRarray
Urinary versus serum microRNAs in human oxalic acid poisoning: Contrasting signals and performance	Shihana et al	Toxicology Letters	2020	nephrotoxicity	AKIN	serum	miR-106a	8hr	14	26	10.09	0.049	Within	PCRarray
Urinary versus serum microRNAs in human oxalic acid poisoning: Contrasting signals and performance	Shihana et al	Toxicology Letters	2020	nephrotoxicity	AKIN	urine	miR-423-5p	8hr	15	29	3	0.049	Within	PCRarray
Urinary versus serum microRNAs in human oxalic acid poisoning: Contrasting signals and performance	Shihana et al	Toxicology Letters	2020	nephrotoxicity	AKIN	urine	miR-148a	8hr	15	29	4.3	0.049	Within	PCRarray
Urinary versus serum microRNAs in human oxalic acid poisoning: Contrasting signals and performance	Shihana et al	Toxicology Letters	2020	nephrotoxicity	AKIN	serum	miR-20a	8hr	14	26	24.92	0.049	Within	PCRarray
Urinary versus serum microRNAs in human oxalic acid poisoning: Contrasting signals and performance	Shihana et al	Toxicology Letters	2020	nephrotoxicity	AKIN	serum	miR-195	8hr	14	26	14.79	0.049	Within	PCRarray
Urinary versus serum microRNAs in human oxalic acid poisoning: Contrasting signals and performance	Shihana et al	Toxicology Letters	2020	nephrotoxicity	AKIN	urine	miR-660	8hr	15	29	7.5	0.049	Within	PCRarray
Urinary versus serum microRNAs in human oxalic acid poisoning: Contrasting signals and performance	Shihana et al	Toxicology Letters	2020	nephrotoxicity	AKIN	urine	miR-192	8hr	15	29	44.3	0.049	Within	PCRarray
Urinary versus serum microRNAs in human oxalic acid poisoning: Contrasting signals and performance	Shihana et al	Toxicology Letters	2020	nephrotoxicity	AKIN	urine	miR-20a	8hr	15	29	48	0.049	Within	PCRarray
Urinary versus serum microRNAs in human oxalic acid poisoning: Contrasting signals and performance	Shihana et al	Toxicology Letters	2020	nephrotoxicity	AKIN	serum	miR-484	8hr	14	26	6.34	0.049	Within	PCRarray
Urinary versus serum microRNAs in human oxalic acid poisoning: Contrasting signals and performance	Shihana et al	Toxicology Letters	2020	nephrotoxicity	AKIN	urine	miR-191	8hr	15	29	103.3	0.049	Within	PCRarray
Urinary versus serum microRNAs in human oxalic acid poisoning: Contrasting signals and performance	Shihana et al	Toxicology Letters	2020	nephrotoxicity	AKIN	serum	miR-19b	8hr	14	26	4.08	0.049	Within	PCRarray
Urinary versus serum microRNAs in human oxalic acid poisoning: Contrasting signals and performance	Shihana et al	Toxicology Letters	2020	nephrotoxicity	AKIN	urine	miR-204	8hr	15	29	22	0.049	Within	PCRarray
