# Supplementary material for: A Systematic Review and Meta-Analysis of MicroRNA as Predictive Biomarkers of Acute Kidney Injury
Source: Biomedicines. 2024 Jul 30;12(8):1695. doi: 10.3390/biomedicines12081695 (PMC11351452; doi:10.3390/biomedicines12081695)
Supplement: Supplementary file 1 [file biomedicines-12-01695-s001.zip › Table S5- Significant miRNAs measured using targeted assays.xlsx]

## Sheet: targeted_computed2
Paper	Author	Journal	Publication.Yr	Cohort	AKI.method	AKI.Diagnostic.criteria	Sample.Source	Variable	up.downregulation	Measurement.Unit	Units	data.presented.as	time.point	Comparison	PCR reference	CTRL N	AKI N	Fold Change	CTRL Mean	AKI Mean	CTRL SD	AKI SD	pval	SMA	95% CI (lower)	95% CI (upper)
A circulating miRNA signature for early diagnosis of acute kidney injury following acute myocardial infarction	Fan et al	Journal of Translational Medicine	2019	ICU	NA	KDIGO	serum	miR-145	NA	40-Ct	ΔCT	mean/SE	within 24hr of diagnosis	Within	cel-miR-39	30	29	NA	8.30845	7.94155	9.87313	8.33271	0.098	-0.0395724	-0.550027	0.470882
A circulating miRNA signature for early diagnosis of acute kidney injury following acute myocardial infarction	Fan et al	Journal of Translational Medicine	2019	ICU	NA	KDIGO	serum	miR-23a	NA	40-Ct	ΔCT	mean/SE	within 24hr of diagnosis	Within	cel-miR-39	30	29	NA	10.8438	10.2499	9.04283	7.16385	0.024	-0.0716941	-0.582263	0.438874
A circulating miRNA signature for early diagnosis of acute kidney injury following acute myocardial infarction	Fan et al	Journal of Translational Medicine	2019	ICU	NA	KDIGO	serum	miR-24	NA	40-Ct	ΔCT	mean/SE	within 24hr of diagnosis	Within	cel-miR-39	30	29	NA	12.0634	11.1059	9.32531	7.83639	0.004	-0.109533	-0.62032	0.401253
A novel role of the miR-152-3p/ERRFI1/STAT3 pathway modulates the apoptosis and inflammatory response after acute kidney injury	Ma et al	Biochemical and Molecular Toxicology	2020	sepsis	sepsis	unknown	serum	miR-152-3p	NA	Relative Expression (2-ΔΔCt)	2^-ΔΔCT	mean/SD	post_diagnosis	Healthy	U6	14	21	NA	0.920455	5.30682	0.198864	0.784091	<0.001	6.87878	5.13121	8.62635
A Pilot Study Identifying a Set of microRNAs As Precise Diagnostic Biomarkers of Acute Kidney Injury	Aguado-Fraile et al	PLOS ONE	2015	cardiac surgery	NA	AKIN	serum	miR-127-3p	NA	miRNA Expression (ΔCp)	2^-ΔCT	median/IQR	pre	Within	Spike-In synthetic RNA oligo	23	18	NA	6.13602	8.4538	3.26008	1.8106	<0.05	0.834154	0.191479	1.47683
A Pilot Study Identifying a Set of microRNAs As Precise Diagnostic Biomarkers of Acute Kidney Injury	Aguado-Fraile et al	PLOS ONE	2015	cardiac surgery	NA	AKIN	serum	miR-26b-5p	NA	miRNA Expression (ΔCp)	2^-ΔCT	median/IQR	pre	Within	Spike-In synthetic RNA oligo	23	18	NA	2.04283	3.42892	2.2484	0.818108	<0.05	0.76664	0.127916	1.40536
A Pilot Study Identifying a Set of microRNAs As Precise Diagnostic Biomarkers of Acute Kidney Injury	Aguado-Fraile et al	PLOS ONE	2015	cardiac surgery	NA	AKIN	serum	miR-27a-3p	NA	miRNA Expression (ΔCp)	2^-ΔCT	median/IQR	pre	Within	Spike-In synthetic RNA oligo	23	18	NA	2.04089	3.70165	1.63069	2.43892	<0.05	0.804997	0.164066	1.44593
A Pilot Study Identifying a Set of microRNAs As Precise Diagnostic Biomarkers of Acute Kidney Injury	Aguado-Fraile et al	PLOS ONE	2015	cardiac surgery	NA	AKIN	serum	miR-93-3p	NA	miRNA Expression (ΔCp)	2^-ΔCT	median/IQR	pre	Within	Spike-In synthetic RNA oligo	23	18	NA	7.66301	9.58364	1.92515	2.66785	<0.05	0.826478	0.184268	1.46869
A Pilot Study Identifying a Set of microRNAs As Precise Diagnostic Biomarkers of Acute Kidney Injury	Aguado-Fraile et al	PLOS ONE	2015	cardiac surgery	NA	creatinine changes	serum	miR-127-3p	NA	miRNA Expression (ΔCp)	2^-ΔCT	median/IQR	pre	Within	Spike-In synthetic RNA oligo	31	10	NA	6.37105	9.63255	3.18635	1.37003	<0.01	1.11398	0.36152	1.86644
A Pilot Study Identifying a Set of microRNAs As Precise Diagnostic Biomarkers of Acute Kidney Injury	Aguado-Fraile et al	PLOS ONE	2015	cardiac surgery	NA	creatinine changes	serum	miR-26b-5p	NA	miRNA Expression (ΔCp)	2^-ΔCT	median/IQR	pre	Within	Spike-In synthetic RNA oligo	31	10	NA	NA	4.91454	NA	2.38856	<0.01	NA	NA	NA
A Pilot Study Identifying a Set of microRNAs As Precise Diagnostic Biomarkers of Acute Kidney Injury	Aguado-Fraile et al	PLOS ONE	2015	cardiac surgery	NA	creatinine changes	serum	miR-27a-3p	NA	miRNA Expression (ΔCp)	2^-ΔCT	median/IQR	pre	Within	Spike-In synthetic RNA oligo	31	10	NA	1.99173	4.67612	1.54236	2.21491	<0.01	1.52952	0.743603	2.31543
A Pilot Study Identifying a Set of microRNAs As Precise Diagnostic Biomarkers of Acute Kidney Injury	Aguado-Fraile et al	PLOS ONE	2015	cardiac surgery	NA	creatinine changes	serum	miR-93-3p	NA	miRNA Expression (ΔCp)	2^-ΔCT	median/IQR	pre	Within	Spike-In synthetic RNA oligo	31	10	NA	7.61338	10.7624	2.27626	1.75516	<0.01	1.42492	0.648269	2.20156
A Pilot Study Identifying a Set of microRNAs As Precise Diagnostic Biomarkers of Acute Kidney Injury	Aguado-Fraile et al	PLOS ONE	2015	cardiac surgery	NA	RIFLE	serum	miR-127-3p	NA	miRNA Expression (ΔCp)	2^-ΔCT	median/IQR	pre	Within	Spike-In synthetic RNA oligo	31	10	NA	6.91607	8.38344	3.66455	1.9295	<0.05	0.430175	-0.288666	1.14902
A Pilot Study Identifying a Set of microRNAs As Precise Diagnostic Biomarkers of Acute Kidney Injury	Aguado-Fraile et al	PLOS ONE	2015	cardiac surgery	NA	RIFLE	serum	miR-26b-5p	NA	miRNA Expression (ΔCp)	2^-ΔCT	median/IQR	pre	Within	Spike-In synthetic RNA oligo	31	10	NA	1.60419	4.35757	1.05224	2.64819	<0.05	1.71797	0.914024	2.52192
A Pilot Study Identifying a Set of microRNAs As Precise Diagnostic Biomarkers of Acute Kidney Injury	Aguado-Fraile et al	PLOS ONE	2015	cardiac surgery	NA	RIFLE	serum	miR-27a-3p	NA	miRNA Expression (ΔCp)	2^-ΔCT	median/IQR	pre	Within	Spike-In synthetic RNA oligo	31	10	NA	1.92955	4.85225	1.19106	2.86111	<0.05	1.66018	0.861939	2.45841
A Pilot Study Identifying a Set of microRNAs As Precise Diagnostic Biomarkers of Acute Kidney Injury	Aguado-Fraile et al	PLOS ONE	2015	cardiac surgery	NA	RIFLE	serum	miR-93-3p	NA	miRNA Expression (ΔCp)	2^-ΔCT	median/IQR	pre	Within	Spike-In synthetic RNA oligo	31	10	NA	7.85019	10.7466	2.39984	1.97462	<0.05	1.23026	0.469359	1.99116
A Pilot Study Identifying a Set of microRNAs As Precise Diagnostic Biomarkers of Acute Kidney Injury	Aguado-Fraile et al	PLOS ONE	2015	ICU	NA	AKIN	serum	miR-101-3p	NA	miRNA Expression (ΔCp)	2^-ΔCT	median/IQR	diagnosis	Healthy	Spike-In synthetic RNA oligo	20	35	NA	0.517973	5.38891	0.38625	1.09149	<0.01	5.30982	4.1756	6.44403
A Pilot Study Identifying a Set of microRNAs As Precise Diagnostic Biomarkers of Acute Kidney Injury	Aguado-Fraile et al	PLOS ONE	2015	ICU	NA	AKIN	serum	miR-10a-5p	NA	miRNA Expression (ΔCp)	2^-ΔCT	median/IQR	diagnosis	Healthy	Spike-In synthetic RNA oligo	20	35	NA	8.31088	13.5079	3.20267	1.63034	<0.01	2.20825	1.52114	2.89536
A Pilot Study Identifying a Set of microRNAs As Precise Diagnostic Biomarkers of Acute Kidney Injury	Aguado-Fraile et al	PLOS ONE	2015	ICU	NA	AKIN	serum	miR-126-3p	NA	miRNA Expression (ΔCp)	2^-ΔCT	median/IQR	diagnosis	Healthy	Spike-In synthetic RNA oligo	20	35	NA	NA	5.14254	NA	1.57632	<0.01	NA	NA	NA
A Pilot Study Identifying a Set of microRNAs As Precise Diagnostic Biomarkers of Acute Kidney Injury	Aguado-Fraile et al	PLOS ONE	2015	ICU	NA	AKIN	serum	miR-127-3p	NA	miRNA Expression (ΔCp)	2^-ΔCT	median/IQR	diagnosis	Healthy	Spike-In synthetic RNA oligo	20	35	NA	7.35298	13.3996	1.46949	2.5514	<0.01	2.67904	1.93575	3.42233
A Pilot Study Identifying a Set of microRNAs As Precise Diagnostic Biomarkers of Acute Kidney Injury	Aguado-Fraile et al	PLOS ONE	2015	ICU	NA	AKIN	serum	miR-146a-5p	NA	miRNA Expression (ΔCp)	2^-ΔCT	median/IQR	diagnosis	Healthy	Spike-In synthetic RNA oligo	20	35	NA	3.76998	10.257	8.25889	1.90928	<0.01	1.23546	0.639529	1.83139
A Pilot Study Identifying a Set of microRNAs As Precise Diagnostic Biomarkers of Acute Kidney Injury	Aguado-Fraile et al	PLOS ONE	2015	ICU	NA	AKIN	serum	miR-210-3p	NA	miRNA Expression (ΔCp)	2^-ΔCT	median/IQR	diagnosis	Healthy	Spike-In synthetic RNA oligo	20	35	NA	5.19457	9.14645	0.890002	2.78367	<0.01	1.69941	1.06483	2.33398
A Pilot Study Identifying a Set of microRNAs As Precise Diagnostic Biomarkers of Acute Kidney Injury	Aguado-Fraile et al	PLOS ONE	2015	ICU	NA	AKIN	serum	miR-26b-5p	NA	miRNA Expression (ΔCp)	2^-ΔCT	median/IQR	diagnosis	Healthy	Spike-In synthetic RNA oligo	20	35	NA	NA	9.88499	NA	2.31955	<0.01	NA	NA	NA
A Pilot Study Identifying a Set of microRNAs As Precise Diagnostic Biomarkers of Acute Kidney Injury	Aguado-Fraile et al	PLOS ONE	2015	ICU	NA	AKIN	serum	miR-27a-3p	NA	miRNA Expression (ΔCp)	2^-ΔCT	median/IQR	diagnosis	Healthy	Spike-In synthetic RNA oligo	20	35	NA	NA	9.54552	NA	2.65779	<0.01	NA	NA	NA
A Pilot Study Identifying a Set of microRNAs As Precise Diagnostic Biomarkers of Acute Kidney Injury	Aguado-Fraile et al	PLOS ONE	2015	ICU	NA	AKIN	serum	miR-29a-3p	NA	miRNA Expression (ΔCp)	2^-ΔCT	median/IQR	diagnosis	Healthy	Spike-In synthetic RNA oligo	20	35	NA	3.21904	7.49727	2.24053	1.63404	<0.01	2.25025	1.5584	2.94211
A Pilot Study Identifying a Set of microRNAs As Precise Diagnostic Biomarkers of Acute Kidney Injury	Aguado-Fraile et al	PLOS ONE	2015	ICU	NA	AKIN	serum	miR-93-3p	NA	miRNA Expression (ΔCp)	2^-ΔCT	median/IQR	diagnosis	Healthy	Spike-In synthetic RNA oligo	20	35	NA	8.03002	11.7491	2.14997	1.60112	<0.01	2.01768	1.35135	2.68401
Circ_0001806 relieves LPS-induced HK2 cell injury by regulating the expression of miR-942-5p and TXNIP	Chen et al	Journal of Bioenergetics and Biomembranes	2023	sepsis	sepsis	unknown	serum	miR-942-5p	NA	Relative expression (2−ΔΔCt)	2^-ΔΔCT	mean/SD	post_diagnosis	Within	GAPDH	40	40	NA	0.647094	0.33181	0.235171	0.157419	<0.05	-1.56037	-2.06089	-1.05984
CIRC_0001818 TARGETS MIR-136-5P TO INCREASE LIPOPOLYSACCHARIDE-INDUCED HK2 CELL INJURIES BY ACTIVATING TXNIP/NLRP3 INFLAMMASOME PATHWAY	Kuang et al	Shock	2023	sepsis	sepsis	unknown	serum	miR-136-5p	NA	Relative expression (2-ΔΔCt)	2^-ΔΔCT	mean/SD	post_diagnosis	Healthy	GAPDH or U6	20	25	NA	0.997323	0.721553	0.281124	0.274431	<0.01	-0.976635	-1.59828	-0.35499
CIRC_0002131 CONTRIBUTES TO LPS-INDUCED APOPTOSIS, INFLAMMATION, AND OXIDATIVE INJURY IN HK-2 CELLS VIA INHIBITING THE BINDING BETWEEN MIR-942-5P AND OXSR1	Zhang et al	Shock	2023	sepsis	sepsis	unknown	serum	miR-942-5p	NA	Relative expression (2-ΔΔCt)	2^-ΔΔCT	mean/SD	within 24hr of diagnosis	Healthy	U6	35	35	NA	0.994604	0.401079	0.27518	0.23741	<0.05	-2.28395	-2.88615	-1.68175
Circ_0006944 aggravates LPS-induced HK2 cell injury via modulating miR-205-5p/UBL4A pathway	Zhou et al	Autoimmunity	2023	sepsis	sepsis	unknown	serum	miR-205-5p	NA	Relative expression (2-ΔΔCt) (U6 or GAPDH)	2^-ΔΔCT	mean/sd	post_diagnosis	Healthy	GAPDH or U6	17	19	NA	1.00663	0.474295	0.373134	0.384743	< 0.001	-1.37216	-2.09921	-0.645108
CIRC_0008882 STIMULATES PDE7A TO SUPPRESS SEPTIC ACUTE KIDNEY INJURY PROGRESSION BY SPONGING MIR-155-5P	You et al	Shock	2023	sepsis	sepsis	unknown	serum	miR-155-5p	NA	Relative expression	2^-ΔΔCT	mean/sd	post_diagnosis	Healthy	GAPDH or U6	36	36	NA	0.995597	2.61008	0.469667	0.806018	<0.001	2.42118	1.81307	3.02929
Circ_0040994 depletion alleviates lipopolysaccharide-induced HK2 cell injury through miR-17-5p/TRPM7 axis	Li et al	Environmental Toxicology	2023	sepsis	sepsis	unknown	serum	miR-17-5p	NA	Relative expression	unclear	NA	post_diagnosis	Healthy	unknown	30	30	NA	1.00369	0.499385	0.324723	0.199399	<0.05	-1.84729	-2.45173	-1.24286
Circ_0091702 serves as a sponge of miR-545-3p to attenuate sepsis-related acute kidney injury by upregulating THBS2	Tan et al	Journal of molecular histology	2021	sepsis	sepsis	unknown	serum	miR-545-3p	NA	Relative expression (2-ΔΔCt)	2^-ΔΔCT	mean/sd	post_diagnosis	Healthy	GAPDH or U6	33	33	NA	0.898805	1.71873	0.265339	0.439841	<0.01	2.23076	1.61624	2.84528
Circ_0114427 promotes LPS-induced septic acute kidney injury by modulating miR-495-3p/TRAF6 through the NF-κB pathway	Xu et al	Autoimmunity	2022	sepsis	sepsis	unknown	serum	miR-495-3p	NA	Relative expression (2-ΔΔCt)	2^-ΔΔCT	mean/sd	post_diagnosis	Within	GAPDH or U6	16	26	NA	0.722963	0.444921	0.180741	0.157368	<0.05	-1.63821	-2.35275	-0.923664
CIRC_0114428 INFLUENCES THE PROGRESSION OF SEPTIC ACUTE KIDNEY INJURY VIA REGULATING MIR-370-3P/TIMP2 AXIS	Zhang et al	Shock	2023	sepsis	sepsis	unknown	serum	miR-370-3p	NA	Relative expression (2-ΔΔCt)	2^-ΔΔCT	median/IQR	post_diagnosis	Healthy	GAPDH or U6	45	45	NA	0.974677	0.663518	0.40714	0.154208	<0.001	-1.00211	-1.44047	-0.563744
Circ-BNIP3L knockdown alleviates LPS-induced renal tubular epithelial cell injury during sepsis-associated acute kidney injury by miR-370-3p/MYD88 axis	Zhou et al	Journal of bioenergetics and biomembranes	2021	sepsis	sepsis	AKIN	plasma	miR-370-3p	NA	Relative expression (2-ΔΔCt) (U6 or GAPDH)	2^-ΔΔCT	mean/SD	post_diagnosis	Healthy	GAPDH or U6	17	17	NA	3.16935	1.52419	1.09677	0.717742	<0.0001	-1.73304	-2.52146	-0.944616
CircNRIP1 KNOCKDOWN ALLEVIATES LIPOPOLYSACCHARIDE-INDUCED HUMAN KIDNEY 2 CELL APOPTOSIS AND INFLAMMATION THROUGH miR-339-5p/OXSR1 PATHWAY	Li et al	Shock	2023	sepsis	sepsis	unknown	serum	miR-339-5p	NA	Relative expression U6 (2−ΔΔCt)	2^-ΔΔCT	mean/SD	post_diagnosis	Healthy	U6	25	25	NA	0.994465	0.530443	0.167897	0.199262	<0.001	-2.47887	-3.21601	-1.74174
circSTRN3 aggravates sepsis-induced acute kidney injury by regulating miR-578/ toll like receptor 4 axis	Gao et al.	Bioengineered	2022	sepsis	sepsis	unknown	serum	miR-578	NA	Relative expression (2−ΔΔCT)	2^-ΔΔCT	mean/sd	post_diagnosis	Healthy	unknown	*n = 30 for both	NA	NA	0.964937	0.479897	0.253234	0.128565	< 0.001	NA	NA	NA
Circular RNA HIPK3 aggravates sepsis-induced acute kidney injury via modulating the microRNA-338/forkhead box A1 axis	Lu et al	Bioengineered	2022	sepsis	sepsis	unknown	serum	miR-338	NA	Relative Expression (2-ΔΔCt)	2^-ΔΔCT	mean/SD	post_diagnosis	Healthy	GAPDH or U6	23	23	NA	1.00129	0.429495	0.333765	0.133247	<0.001	-2.2115	-2.94516	-1.47785
Circulating MicroRNA‐188, ‐30a, and ‐30e as Early Biomarkers for Contrast‐Induced Acute Kidney Injury	Sun et al	Journal of the Americal Heart Association	2016	nephrotoxicity	contrast	creatinine changes	plasma	miR-188-5p	upregulation	Fold Change vs baseline (2-△Ct)/ mean expression level	2^-ΔΔCT	NA	4hr	Within	cel-miR-39	71	71	1.5794	0.768124	2.34753	NA	NA	<0.001	NA	NA	NA
Circulating MicroRNA‐188, ‐30a, and ‐30e as Early Biomarkers for Contrast‐Induced Acute Kidney Injury	Sun et al	Journal of the Americal Heart Association	2016	nephrotoxicity	contrast	creatinine changes	plasma	miR-30a	upregulation	Fold Change vs baseline (2-△Ct)/ mean expression level	2^-ΔΔCT	NA	4hr	Within	cel-miR-39	71	71	2.58086	0.664599	3.24546	NA	NA	<0.001	NA	NA	NA
Circulating MicroRNA‐188, ‐30a, and ‐30e as Early Biomarkers for Contrast‐Induced Acute Kidney Injury	Sun et al	Journal of the Americal Heart Association	2016	nephrotoxicity	contrast	creatinine changes	plasma	miR-30e-5p	upregulation	Fold Change vs baseline (2-△Ct)/ mean expression level	2^-ΔΔCT	NA	4hr	Within	cel-miR-39	71	71	2.31266	0.694789	3.00744	NA	NA	<0.001	NA	NA	NA
Circulating miR-210 Predicts Survival in Critically Ill Patients with Acute Kidney Injury	Lorenzen et al	Clinical Journal of the American Scoeity of Nephrology	2022	unknown	NA	RIFLE	plasma	miR-16	NA	normalized to spiked-in cel-miR-54	unclear	median/IQR	post_diagnosis	Healthy	cel-miR-39	30	77	NA	0.0222883	0.00114474	NA	NA	<0.0001	NA	NA	NA
Circulating miR-210 Predicts Survival in Critically Ill Patients with Acute Kidney Injury	Lorenzen et al	Clinical Journal of the American Scoeity of Nephrology	2022	unknown	NA	RIFLE	plasma	miR-210	NA	normalized to spiked-in cel-miR-54	unclear	median/IQR	post_diagnosis	Healthy	cel-miR-39	30	77	NA	1.01293e-05	0.000114655	NA	NA	<0.0001	NA	NA	NA
Circulating miR-210 Predicts Survival in Critically Ill Patients with Acute Kidney Injury	Lorenzen et al	Clinical Journal of the American Scoeity of Nephrology	2022	unknown	NA	RIFLE	plasma	miR-320	NA	Median - normalized to spiked-in cel-miR-54	unclear	median/IQR	post_diagnosis	Healthy	cel-miR-39	30	77	NA	0.00116262	0.000269159	NA	NA	<0.0001	NA	NA	NA
CircVMA21 ameliorates lipopolysaccharide (LPS)-induced HK-2 cell injury depending on the regulation of miR-7-5p/PPARA.	Wang et al	Autoimmunity	2022	sepsis	sepsis	unknown	serum	miR-7-5p	NA	Expression level (2-ΔΔCt)	2^-ΔΔCT	mean/sd	post_diagnosis	Healthy	GAPDH or U6	41	41	NA	0.987141	2.56567	0.303424	0.314261	<0.05	5.06224	4.17475	5.94973
Correlation Between Single Nucleotide Polymorphisms at the 3'-UTR of the NFKB1 Gene and Acute Kidney Injury in Sepsis	Sun et al	Genetic testing and molecular biomarkers	2020	sepsis	sepsis	creatinine changes	plasma	miR-299-5p	NA	Relative level /GAPDH (2-ΔΔCt)	2^-ΔΔCT	median/IQR	diagnosis	Within	GAPDH	235	235	NA	1.87345	0.489108	1.03619	0.267786	<0.001	-1.82635	-2.04158	-1.61112
Correlation Between Single Nucleotide Polymorphisms at the 3'-UTR of the NFKB1 Gene and Acute Kidney Injury in Sepsis	Sun et al	Genetic testing and molecular biomarkers	2020	sepsis	sepsis	creatinine changes	plasma	miR-557	NA	Relative level /GAPDH (2-ΔΔCt)	2^-ΔΔCT	median/IQR	diagnosis	Within	GAPDH	235	235	NA	1.99724	0.431336	0.47698	0.620315	<0.001	-2.82553	-3.08111	-2.56995
Correlation Between Single Nucleotide Polymorphisms at the 3'-UTR of the NFKB1 Gene and Acute Kidney Injury in Sepsis	Sun et al	Genetic testing and molecular biomarkers	2020	sepsis	sepsis	creatinine changes	plasma	miR-580	NA	Relative level /GAPDH (2-ΔΔCt)	2^-ΔΔCT	median/IQR	diagnosis	Within	GAPDH	235	235	NA	1.08548	0.604256	0.465918	0.281184	<0.001	-1.24857	-1.44622	-1.05092
Correlation Between Single Nucleotide Polymorphisms at the 3'-UTR of the NFKB1 Gene and Acute Kidney Injury in Sepsis	Sun et al	Genetic testing and molecular biomarkers	2020	sepsis	sepsis	creatinine changes	plasma	miR-671-3p	NA	Relative level /GAPDH (2-ΔΔCt)	2^-ΔΔCT	median/IQR	diagnosis	Within	GAPDH	235	235	NA	1.09131	0.343236	0.457262	0.261172	<0.001	-2.00581	-2.22747	-1.78414
Correlation Between Single Nucleotide Polymorphisms at the 3'-UTR of the NFKB1 Gene and Acute Kidney Injury in Sepsis	Sun et al	Genetic testing and molecular biomarkers	2020	sepsis	sepsis	creatinine changes	plasma	miR-886-5p	NA	Relative level /GAPDH (2-ΔΔCt)	2^-ΔΔCT	median/IQR	diagnosis	Within	GAPDH	235	235	NA	1.33426	1.03874	0.230578	0.434206	<0.001	-0.848723	-1.0375	-0.659946
Correlation Between Single Nucleotide Polymorphisms at the 3'-UTR of the NFKB1 Gene and Acute Kidney Injury in Sepsis	Sun et al	Genetic testing and molecular biomarkers	2020	sepsis	sepsis	creatinine changes	plasma	miR-9	NA	Relative level /GAPDH (2-ΔΔCt)	2^-ΔΔCT	median/IQR	diagnosis	Within	GAPDH	235	235	NA	2.12011	1.13249	0.480412	0.374868	<0.001	-2.28839	-2.52097	-2.05581
Deregulated microRNA-22-3p in patients with sepsis-induced acute kidney injury serves as a new biomarker to predict disease occurrence and 28-day survival outcomes	Zhang et al	International urology and nephrology	2021	sepsis	sepsis	KDIGO/AKIN	serum	miR-22-3p	NA	Relative expression (2-ΔΔCt)	2^-ΔΔCT	mean/SD	pre_diagnosis	Within	U6	89	69	NA	1.24566	0.696532	0.365607	0.271676	<0.001	-1.66619	-2.03031	-1.30207
Deregulated microRNA-22-3p in patients with sepsis-induced acute kidney injury serves as a new biomarker to predict disease occurrence and 28-day survival outcomes	Zhang et al	International urology and nephrology	2021	sepsis	sepsis	KDIGO/AKIN	urine	miR-22-3p	NA	Relative expression (2-ΔΔCt)	2^-ΔΔCT	mean/SD	pre_diagnosis	Within	U6	89	69	NA	1.45051	0.599711	0.48591	0.283598	<0.001	-2.06421	-2.45232	-1.67609
Detection of Drug-Induced Acute Kidney Injury in Humans Using Urinary KIM-1, miR-21, -200c, and -423	Pavkovic et al	Toxicological Sciences	2016	nephrotoxicity	acetaminophen	creatinine changes	urine	miR-200c	NA	median absolute level (2 -ΔCt normalized by UCr)	2^-ΔCT/UCr	median/IQR	post	Within	UCr	27	43	NA	0.194862	7.3774	0.207576	59.3892	<0.004	0.152181	-0.32974	0.634102
Detection of Drug-Induced Acute Kidney Injury in Humans Using Urinary KIM-1, miR-21, -200c, and -423	Pavkovic et al	Toxicological Sciences	2016	nephrotoxicity	acetaminophen	creatinine changes	urine	miR-21	NA	median absolute level (2 -ΔCt normalized by UCr)	2^-ΔCT/UCr	median/IQR	post	Within	UCr	27	43	NA	1.7108	39.0915	3.77802	309.339	<0.004	0.152049	-0.329871	0.633969
Detection of Drug-Induced Acute Kidney Injury in Humans Using Urinary KIM-1, miR-21, -200c, and -423	Pavkovic et al	Toxicological Sciences	2016	nephrotoxicity	acetaminophen	creatinine changes	urine	miR-423-5p	NA	median absolute level (2 -ΔCt normalized by UCr)	2^-ΔCT/UCr	median/IQR	post	Within	UCr	27	43	NA	0.163587	9.1498	0.577449	64.5764	<0.004	0.175099	-0.307035	0.657234
Differentially expressed miRNAs in sepsis- induced acute kidney injury target oxidative stress and mitochondrial dysfunction pathways	Ge et al	PLOS one	2017	sepsis	sepsis	KDIGO	serum	miR-142-5p	NA	Relative expression (2−ΔΔCT)	2^-ΔΔCT	mean/sd	within 24hr of diagnosis	Within	hsa-miR-423-5p	6	6	NA	0.472574	0.399397	0.0600094	0.0542577	ns	-1.18036	-2.40653	0.04581
Differentially expressed miRNAs in sepsis- induced acute kidney injury target oxidative stress and mitochondrial dysfunction pathways	Ge et al	PLOS one	2017	sepsis	sepsis	KDIGO	serum	miR-191-5p	NA	Relative expression (2−ΔΔCT)	2^-ΔΔCT	mean/sd	within 24hr of diagnosis	Within	miR-423-5p	6	6	NA	0.553211	0.486812	0.0937647	0.0271289	ns	-0.887694	-2.0737	0.298314
Differentially expressed miRNAs in sepsis- induced acute kidney injury target oxidative stress and mitochondrial dysfunction pathways	Ge et al	PLOS one	2017	sepsis	sepsis	KDIGO	serum	miR-22-3p	NA	Relative expression (2−ΔΔCT)	2^-ΔΔCT	mean/sd	within 24hr of diagnosis	Within	miR-423-5p	6	6	NA	0.626348	0.459683	0.106892	0.0783723	ns	-1.64088	-2.94911	-0.33266
Differentially expressed miRNAs in sepsis- induced acute kidney injury target oxidative stress and mitochondrial dysfunction pathways	Ge et al	PLOS one	2017	sepsis	sepsis	KDIGO	serum	miR-23a-3p	NA	Relative expression (2−ΔΔCT)	2^-ΔΔCT	mean/sd	within 24hr of diagnosis	Within	miR-423-5p	6	6	NA	0.665729	0.6526	0.0937647	0.0482291	ns	-0.162489	-1.29594	0.970963
Differentially expressed miRNAs in sepsis- induced acute kidney injury target oxidative stress and mitochondrial dysfunction pathways	Ge et al	PLOS one	2017	sepsis	sepsis	KDIGO	serum	miR-3165	NA	Relative expression (2−ΔΔCT)	2^-ΔΔCT	mean/sd	within 24hr of diagnosis	Within	miR-423-5p	6	6	NA	1.22082	1.40618	0.247539	0.194424	ns	0.768489	-0.404121	1.9411
Differentially expressed miRNAs in sepsis- induced acute kidney injury target oxidative stress and mitochondrial dysfunction pathways	Ge et al	PLOS one	2017	sepsis	sepsis	KDIGO	serum	miR-4270	NA	Relative expression (2−ΔΔCT)	2^-ΔΔCT	mean/sd	within 24hr of diagnosis	Within	miR-423-5p	6	6	NA	1.08017	1.5584	0.106892	0.161266	ns	3.22561	1.50927	4.94196
Differentially expressed miRNAs in sepsis- induced acute kidney injury target oxidative stress and mitochondrial dysfunction pathways	Ge et al	PLOS one	2017	sepsis	sepsis	KDIGO	serum	miR-4321	NA	Relative expression (2−ΔΔCT)	2^-ΔΔCT	mean/sd	within 24hr of diagnosis	Within	hsa-miR-423-5p	6	6	NA	1.82091	3.02638	0.211908	0.360211	<0.05	3.76408	1.88039	5.64777
Differentially expressed miRNAs in sepsis- induced acute kidney injury target oxidative stress and mitochondrial dysfunction pathways	Ge et al	PLOS one	2017	sepsis	sepsis	KDIGO	serum	miR-4456	NA	Relative expression (2−ΔΔCT)	2^-ΔΔCT	mean/sd	within 24hr of diagnosis	Within	miR-423-5p	6	6	NA	0.57384	0.55162	0.0862635	0.0527506	ns	-0.286761	-1.42415	0.850626
Discovery and validation of miR-452 as an effective biomarker for acute kidney injury in sepsis	Liu et al	Theranostics	2020	sepsis	sepsis	KDIGO	serum	miR-452	upregulated	Fold change (2-ΔΔCt)	2^-ΔΔCT	mean/SD	diagnosis	Within	cel-miR-39	50	47	NA	1.31399	1.83128	0.358362	0.681299	<0.05	0.951333	0.531234	1.37143
Discovery and validation of miR-452 as an effective biomarker for acute kidney injury in sepsis	Liu et al	Theranostics	2020	sepsis	sepsis	KDIGO	urine	miR-453	upregulated	Fold change (2-ΔΔCt)	2^-ΔΔCT	mean/SD	diagnosis	Within	cel-miR-39	50	47	NA	1.27575	2.28171	0.320919	1.12492	<0.05	1.22302	0.789222	1.65682
Down-regulation of lncRNA SNHG5 relieves sepsis-induced acute kidney injury by regulating the miR-374a-3p/TLR4/NF-κB pathway	Wang et al	Journal of Biochemistry	2021	sepsis	sepsis	unknown	serum	miR-374a-3p	NA	Relative expression (2-ΔΔCt)	2^-ΔΔCT	mean/SD	post_diagnosis	Within	GAPDH or U6	25	80	NA	5.96338	2.3832	1.05096	1.4019	<0.01	-2.67535	-3.25207	-2.09863
Downregulation of circ-ZNF644 alleviates LPS-induced HK2 cell injury via miR-335-5p/HIPK1 axis	Gong et al	Environmental Toxicology	2022	sepsis	sepsis	AKIN	serum	miR-335-5p	NA	2−ΔΔCT	2^-ΔΔCT	mean/SD	post_diagnosis	Healthy	GAPDH or U6	41	38	NA	1.00118	0.316943	0.547986	0.219194	<0.001	-1.6011	-2.10816	-1.09403
Downregulation of miR-574-5p inhibits HK-2 cell viability and predicts the onset of acute kidney injury in sepsis patients	Liu et al	Renal Failure	2021	sepsis	sepsis	KDIGO/AKIN	serum	miR-574-5p	NA	Relative expression (2-ΔΔCt)	2^-ΔΔCT	median/IQR	within 24hr of diagnosis	Within	U6	78	58	NA	2.63676	1.25424	0.631096	0.427128	<0.001	-2.48333	-2.93342	-2.03325
Downregulation of XIST ameliorates acute kidney injury by sponging miR-142-5p and targeting PDCD4	Tang et al	Journal of cellular physiology	2020	unknown	NA	unknown	serum	miR-142-5p	NA	Relative expression (2-ΔΔCt)	2^-ΔΔCT	mean/SD	post_diagnosis	Healthy	U6	100	100	NA	1.50639	0.754717	1.0073	0.669507	<0.01	-0.875561	-1.16572	-0.585403
Dysregulated microRNAs involved in contrast-induced acute kidney injury in rat and human	Gutierrez-Escolano et al	Renal Failure	2015	nephrotoxicity	contrast	creatinine changes	plasma	miR-30a	NA	Fold change (2-ΔΔCt)	FC	mean/SD	12hr	Within	cel-miR-39	92	92	7.78738	NA	NA	NA	3.10514	<0.01	NA	NA	NA
Dysregulated microRNAs involved in contrast-induced acute kidney injury in rat and human	Gutierrez-Escolano et al	Renal Failure	2015	nephrotoxicity	contrast	creatinine changes	plasma	miR-30a	NA	Fold change (2-ΔΔCt)	FC	mean/SD	24hr	Within	cel-miR-39	92	92	6.49766	NA	NA	NA	2.70561	<0.01	NA	NA	NA
Dysregulated microRNAs involved in contrast-induced acute kidney injury in rat and human	Gutierrez-Escolano et al	Renal Failure	2015	nephrotoxicity	contrast	creatinine changes	plasma	miR-30a	NA	Fold change (2-ΔΔCt)	FC	mean/SD	3hr	Within	cel-miR-39	92	92	2.06075	NA	NA	NA	0.53972	<0.01	NA	NA	NA
Dysregulated microRNAs involved in contrast-induced acute kidney injury in rat and human	Gutierrez-Escolano et al	Renal Failure	2015	nephrotoxicity	contrast	creatinine changes	plasma	miR-30a	NA	Fold change (2-ΔΔCt)	FC	mean/SD	48hr	Within	cel-miR-39	92	92	4.76636	NA	NA	NA	2.12383	<0.01	NA	NA	NA
Dysregulated microRNAs involved in contrast-induced acute kidney injury in rat and human	Gutierrez-Escolano et al	Renal Failure	2015	nephrotoxicity	contrast	creatinine changes	plasma	miR-30a	NA	Fold change (2-ΔΔCt)	FC	mean/SD	6hr	Within	cel-miR-39	92	92	4.17757	NA	NA	NA	1.31776	<0.01	NA	NA	NA
Dysregulated microRNAs involved in contrast-induced acute kidney injury in rat and human	Gutierrez-Escolano et al	Renal Failure	2015	nephrotoxicity	contrast	creatinine changes	plasma	miR-30a	NA	Fold change (2-ΔΔCt)	FC	mean/SD	pre	Within	cel-miR-39	92	92	1.00234	NA	NA	NA	0.0981308	<0.01	NA	NA	NA
Dysregulated microRNAs involved in contrast-induced acute kidney injury in rat and human	Gutierrez-Escolano et al	Renal Failure	2015	nephrotoxicity	contrast	creatinine changes	plasma	miR-30c	NA	Fold change (2-ΔΔCt)	FC	mean/SD	12hr	Within	cel-miR-39	92	92	4.46495	NA	NA	NA	1.03037	<0.05	NA	NA	NA
Dysregulated microRNAs involved in contrast-induced acute kidney injury in rat and human	Gutierrez-Escolano et al	Renal Failure	2015	nephrotoxicity	contrast	creatinine changes	plasma	miR-30c	NA	Fold change (2-ΔΔCt)	FC	mean/SD	24hr	Within	cel-miR-39	92	92	4.18458	NA	NA	NA	1.11449	<0.05	NA	NA	NA
Dysregulated microRNAs involved in contrast-induced acute kidney injury in rat and human	Gutierrez-Escolano et al	Renal Failure	2015	nephrotoxicity	contrast	creatinine changes	plasma	miR-30c	NA	Fold change (2-ΔΔCt)	FC	mean/SD	3hr	Within	cel-miR-39	92	92	1.1986	NA	NA	NA	0.196262	<0.01	NA	NA	NA
Dysregulated microRNAs involved in contrast-induced acute kidney injury in rat and human	Gutierrez-Escolano et al	Renal Failure	2015	nephrotoxicity	contrast	creatinine changes	plasma	miR-30c	NA	Fold change (2-ΔΔCt)	FC	mean/SD	48hr	Within	cel-miR-39	92	92	3.90421	NA	NA	NA	0.771028	<0.05	NA	NA	NA
Dysregulated microRNAs involved in contrast-induced acute kidney injury in rat and human	Gutierrez-Escolano et al	Renal Failure	2015	nephrotoxicity	contrast	creatinine changes	plasma	miR-30c	NA	Fold change (2-ΔΔCt)	FC	mean/SD	6hr	Within	cel-miR-39	92	92	2.68458	NA	NA	NA	0.301402	<0.01	NA	NA	NA
Dysregulated microRNAs involved in contrast-induced acute kidney injury in rat and human	Gutierrez-Escolano et al	Renal Failure	2015	nephrotoxicity	contrast	creatinine changes	plasma	miR-30c	NA	Fold change (2-ΔΔCt)	FC	mean/SD	pre	Within	cel-miR-39	92	92	1.00234	NA	NA	NA	0.10514	<0.01	NA	NA	NA
Dysregulated microRNAs involved in contrast-induced acute kidney injury in rat and human	Gutierrez-Escolano et al	Renal Failure	2015	nephrotoxicity	contrast	creatinine changes	plasma	miR-30e	NA	Fold change (2-ΔΔCt)	FC	mean/SD	12hr	Within	cel-miR-39	92	92	3.59579	NA	NA	NA	0.693925	ns	NA	NA	NA
Dysregulated microRNAs involved in contrast-induced acute kidney injury in rat and human	Gutierrez-Escolano et al	Renal Failure	2015	nephrotoxicity	contrast	creatinine changes	plasma	miR-30e	NA	Fold change (2-ΔΔCt)	FC	mean/SD	24hr	Within	cel-miR-39	92	92	3.58178	NA	NA	NA	0.511682	ns	NA	NA	NA
Dysregulated microRNAs involved in contrast-induced acute kidney injury in rat and human	Gutierrez-Escolano et al	Renal Failure	2015	nephrotoxicity	contrast	creatinine changes	plasma	miR-30e	NA	Fold change (2-ΔΔCt)	FC	mean/SD	3hr	Within	cel-miR-39	92	92	1.38785	NA	NA	NA	0.196262	ns	NA	NA	NA
Dysregulated microRNAs involved in contrast-induced acute kidney injury in rat and human	Gutierrez-Escolano et al	Renal Failure	2015	nephrotoxicity	contrast	creatinine changes	plasma	miR-30e	NA	Fold change (2-ΔΔCt)	FC	mean/SD	48hr	Within	cel-miR-39	92	92	3.58178	NA	NA	NA	0.700935	ns	NA	NA	NA
Dysregulated microRNAs involved in contrast-induced acute kidney injury in rat and human	Gutierrez-Escolano et al	Renal Failure	2015	nephrotoxicity	contrast	creatinine changes	plasma	miR-30e	NA	Fold change (2-ΔΔCt)	FC	mean/SD	6hr	Within	cel-miR-39	92	92	2.49533	NA	NA	NA	0.301402	ns	NA	NA	NA
Dysregulated microRNAs involved in contrast-induced acute kidney injury in rat and human	Gutierrez-Escolano et al	Renal Failure	2015	nephrotoxicity	contrast	creatinine changes	plasma	miR-30e	NA	Fold change (2-ΔΔCt)	FC	mean/SD	pre	Within	cel-miR-39	92	92	0.995327	NA	NA	NA	0.10514	<0.05	NA	NA	NA
Dysregulated microRNAs involved in contrast-induced acute kidney injury in rat and human	Gutierrez-Escolano et al	Renal Failure	2015	nephrotoxicity	contrast	creatinine changes	plasma	miR-320	NA	Fold change (2-ΔΔCt)	FC	mean/SD	pre	Within	cel-miR-39	92	92	1.00234	NA	NA	NA	0.0981308	ns	NA	NA	NA
Dysregulated microRNAs involved in contrast-induced acute kidney injury in rat and human	Gutierrez-Escolano et al	Renal Failure	2015	nephrotoxicity	contrast	creatinine changes	plasma	miR-321	NA	Fold change (2-ΔΔCt)	FC	mean/SD	3hr	Within	cel-miR-39	92	92	1.00234	NA	NA	NA	0.154206	ns	NA	NA	NA
Dysregulated microRNAs involved in contrast-induced acute kidney injury in rat and human	Gutierrez-Escolano et al	Renal Failure	2015	nephrotoxicity	contrast	creatinine changes	plasma	miR-322	NA	Fold change (2-ΔΔCt)	FC	mean/SD	6hr	Within	cel-miR-39	92	92	1.00935	NA	NA	NA	0.196262	ns	NA	NA	NA
Dysregulated microRNAs involved in contrast-induced acute kidney injury in rat and human	Gutierrez-Escolano et al	Renal Failure	2015	nephrotoxicity	contrast	creatinine changes	plasma	miR-323	NA	Fold change (2-ΔΔCt)	FC	mean/SD	12hr	Within	cel-miR-39	92	92	1.29673	NA	NA	NA	0.196262	ns	NA	NA	NA
Dysregulated microRNAs involved in contrast-induced acute kidney injury in rat and human	Gutierrez-Escolano et al	Renal Failure	2015	nephrotoxicity	contrast	creatinine changes	plasma	miR-324	NA	Fold change (2-ΔΔCt)	FC	mean/SD	24hr	Within	cel-miR-39	92	92	1.2757	NA	NA	NA	0.119159	ns	NA	NA	NA
Dysregulated microRNAs involved in contrast-induced acute kidney injury in rat and human	Gutierrez-Escolano et al	Renal Failure	2015	nephrotoxicity	contrast	creatinine changes	plasma	miR-325	NA	Fold change (2-ΔΔCt)	FC	mean/SD	48hr	Within	cel-miR-39	92	92	1.68224	NA	NA	NA	0.918224	ns	NA	NA	NA
Early detection of cardiac surgery-associated acute kidney injury by microRNA-21	Arvin et al	Bratislava medical journal	2017	cardiac surgery	NA	KDIGO	serum	miR-21	NA	2ΔΔct	2^-ΔCT	mean/sd	12hr	Within	cel-miR-39	14	14	NA	6	2.8	1.1	0.5	<0.01	-3.63605	-4.84258	-2.42953
Early detection of cardiac surgery-associated acute kidney injury by microRNA-21	Arvin et al	Bratislava medical journal	2017	cardiac surgery	NA	KDIGO	serum	miR-21	NA	2ΔΔct	2^-ΔCT	mean/sd	24hr	Within	cel-miR-39	14	14	NA	7.3	4.2	1.4	0.6	<0.01	-2.79431	-3.83565	-1.75296
Early detection of cardiac surgery-associated acute kidney injury by microRNA-21	Arvin et al	Bratislava medical journal	2017	cardiac surgery	NA	KDIGO	serum	miR-21	NA	2ΔΔct	2^-ΔCT	mean/sd	6hr	Within	cel-miR-39	14	14	NA	6.5	1.2	0.8	0.3	<0.01	-8.51669	-10.8671	-6.16628
Early detection of cardiac surgery-associated acute kidney injury by microRNA-21	Arvin et al	Bratislava medical journal	2017	cardiac surgery	NA	KDIGO	serum	miR-21	NA	2ΔΔct	2^-ΔCT	mean/sd	pre	Within	cel-miR-39	14	14	NA	8.23	5.41	1.22	1.84	0.048	-1.75373	-2.62537	-0.882091
Early detection of cardiac surgery-associated acute kidney injury by microRNA-21	Arvin et al	Bratislava medical journal	2017	cardiac surgery	NA	KDIGO	urine	miR-21	NA	2ΔΔct	2^-ΔCT	mean/sd	12hr	Within	cel-miR-39	14	14	NA	9.5	1.95	1.4	0.3	<0.01	-7.2398	-9.27555	-5.20405
Early detection of cardiac surgery-associated acute kidney injury by microRNA-21	Arvin et al	Bratislava medical journal	2017	cardiac surgery	NA	KDIGO	urine	miR-21	NA	2ΔΔct	2^-ΔCT	mean/sd	24hr	Within	cel-miR-39	14	14	NA	11.3	11.3	1.6	1.6	<0.01	0	-0.740797	0.740797
Early detection of cardiac surgery-associated acute kidney injury by microRNA-21	Arvin et al	Bratislava medical journal	2017	cardiac surgery	NA	KDIGO	urine	miR-21	NA	2ΔΔct	2^-ΔCT	mean/sd	6hr	Within	cel-miR-39	14	14	NA	13.4	0.85	2.2	0.14	<0.01	-7.81628	-9.99336	-5.6392
Early detection of cardiac surgery-associated acute kidney injury by microRNA-21	Arvin et al	Bratislava medical journal	2017	cardiac surgery	NA	KDIGO	urine	miR-21	NA	2ΔΔct	2^-ΔCT	mean/sd	pre	Within	cel-miR-39	14	14	NA	11.96	7.73	1.87	2.26	0.039	-1.97986	-2.88411	-1.07561
Exosomal microRNA-342-5p secreted from adipose-derived mesenchymal stem cells mitigates acute kidney injury in sepsis mice by inhibiting TLR9	Liu et al	Biological Procedures Online	2023	sepsis	sepsis	KDIGO	serum	miR-342-5p	NA	Relative expression/GAPDH	unclear	mean/SD	diagnosis	Healthy	U6	30	30	NA	0.998659	0.409121	0.48055	0.27163	<0.01	-1.49074	-2.06278	-0.91869
Expression, circulation and excretion profile of miRNA-21, -155 and -18a following acute kidney injury	Saikumar et al	Toxicological sciences	2012	unknown	NA	unknown	urine	miR-155	NA	Fold Change vs ctrl	FC	mean/SE	diagnosis	Healthy	unknown	25	22	NA	1	0.672619	0.496032	0.260579	<0.05	-0.797497	-1.3927	-0.202298
Expression, circulation and excretion profile of miRNA-21, -155 and -18a following acute kidney injury	Saikumar et al	Toxicological sciences	2012	unknown	NA	unknown	urine	miR-21	NA	Fold Change vs ctrl	FC	mean/SE	diagnosis	Healthy	unknown	25	22	NA	1	1.19341	0.208499	0.391178	<0.05	0.618291	0.0318673	1.20471
Hsa-miR-494-3p attenuates gene HtrA3 transcription to increase inflammatory response in hypoxia/reoxygenation HK2 Cells	Gong et al	Scientific Reports	2021	cardiac surgery	cardiac surgery	KDIGO	serum	miR-494-3p	NA	Relative expression (2−ΔΔCT)	2^-ΔΔCT	mean/SEM	12hr	Within	U6	8	10	NA	1.151	3.93875	NA	16.5627	ns	NA	NA	NA
Hsa-miR-494-3p attenuates gene HtrA3 transcription to increase inflammatory response in hypoxia/reoxygenation HK2 Cells	Gong et al	Scientific Reports	2021	cardiac surgery	cardiac surgery	KDIGO	serum	miR-494-3p	NA	Relative expression (2−ΔΔCT)	2^-ΔΔCT	mean/SEM	1hr	Within	U6 RNA or β-actin	8	10	NA	3.17846	33.0834	12.4248	112.733	0.006	0.335228	-0.600891	1.27135
Hsa-miR-494-3p attenuates gene HtrA3 transcription to increase inflammatory response in hypoxia/reoxygenation HK2 Cells	Gong et al	Scientific Reports	2021	cardiac surgery	cardiac surgery	KDIGO	serum	miR-494-3p	NA	Relative expression (2−ΔΔCT)	2^-ΔΔCT	mean/SEM	24hr	Within	U6	8	10	NA	0.559662	2.16473	NA	15.227	ns	NA	NA	NA
Hsa-miR-494-3p attenuates gene HtrA3 transcription to increase inflammatory response in hypoxia/reoxygenation HK2 Cells	Gong et al	Scientific Reports	2021	cardiac surgery	cardiac surgery	KDIGO	serum	miR-494-3p	NA	Relative expression (2−ΔΔCT)	2^-ΔΔCT	mean/SEM	3hr	Within	U6 RNA or β-actin	8	10	NA	2.33369	22.1014	7.40707	101.781	0.0302	0.246088	-0.687074	1.17925
Hsa-miR-494-3p attenuates gene HtrA3 transcription to increase inflammatory response in hypoxia/reoxygenation HK2 Cells	Gong et al	Scientific Reports	2021	cardiac surgery	cardiac surgery	KDIGO	serum	miR-494-3p	NA	Relative expression (2−ΔΔCT)	2^-ΔΔCT	mean/SEM	6hr	Within	U6 RNA or β-actin	8	10	NA	2.33369	15.2587	5.49557	39.804	0.0107	0.409261	-0.529994	1.34852
Hsa-miR-494-3p attenuates gene HtrA3 transcription to increase inflammatory response in hypoxia/reoxygenation HK2 Cells	Gong et al	Scientific Reports	2021	cardiac surgery	cardiac surgery	KDIGO	serum	miR-494-3p	NA	Relative expression (2−ΔΔCT)	2^-ΔΔCT	mean/SEM	pre	Within	U6	8	10	NA	0.30623	2.08025	NA	14.9599	ns	NA	NA	NA
Human miRNome Profiling Identifies MicroRNAs Differentially Present in the Urine after Kidney Injury	Ramachandran et al	Clinical Chemistry	2013	ICU	NA	KDIGO	urine	miR-200c	NA	Relative concentration (2−ΔCq)	2^-ΔCT	mean/SE	diagnosis	Within	cel-miR-39	23	71	NA	0.528169	2.05291	0.506602	3.47746	0.001	0.4969	0.0213266	0.972474
Human miRNome Profiling Identifies MicroRNAs Differentially Present in the Urine after Kidney Injury	Ramachandran et al	Clinical Chemistry	2013	ICU	NA	KDIGO	urine	miR-21	NA	Relative concentration (2−ΔCq)	2^-ΔCT	mean/SE	diagnosis	Within	cel-miR-39	23	71	NA	1.68539	87.4578	2.72797	200.121	0.003	0.487327	0.011956	0.962698
Human miRNome Profiling Identifies MicroRNAs Differentially Present in the Urine after Kidney Injury	Ramachandran et al	Clinical Chemistry	2013	ICU	NA	KDIGO	urine	miR-423	NA	Relative concentration (2−ΔCq)	2^-ΔCT	mean/SE	diagnosis	Within	cel-miR-39	23	71	NA	0.116248	0.462351	0.152047	1.00179	0.006	0.391419	-0.0821374	0.864975
Human miRNome Profiling Identifies MicroRNAs Differentially Present in the Urine after Kidney Injury	Ramachandran et al	Clinical Chemistry	2013	ICU	NA	KDIGO	urine	miR-4640	NA	Relative concentration (2−ΔCq)	2^-ΔCT	mean/SE	diagnosis	Within	cel-miR-39	23	71	NA	1.30435	0.885375	2.04723	2.93083	0.435	-0.151354	-0.62209	0.319383
Human miRNome Profiling Identifies MicroRNAs Differentially Present in the Urine after Kidney Injury	Ramachandran et al	Clinical Chemistry	2013	ICU	NA	KDIGO	urine	miR-4650	NA	Relative concentration (2−ΔCq)	2^-ΔCT	mean/SE	diagnosis	Within	cel-miR-39	23	71	NA	0.223583	0.424196	0.63161	0.348401	<0.001	0.459195	-0.015603	0.933994
Human miRNome Profiling Identifies MicroRNAs Differentially Present in the Urine after Kidney Injury	Ramachandran et al	Clinical Chemistry	2013	ICU	NA	KDIGO	urine	miR-4698	NA	Relative concentration (2−ΔCq)	2^-ΔCT	mean/SE	diagnosis	Within	cel-miR-39	23	71	NA	8.01266	8.26802	4.00664	8.62855	0.888	0.032565	-0.437697	0.502827
Human miRNome Profiling Identifies MicroRNAs Differentially Present in the Urine after Kidney Injury	Ramachandran et al	Clinical Chemistry	2013	ICU	NA	KDIGO	urine	miR-502	NA	Relative concentration (2−ΔCq)	2^-ΔCT	mean/SE	diagnosis	Within	cel-miR-39	23	71	NA	0.028125	0.0419271	0.0249783	0.0504691	0.086	0.299635	-0.172551	0.771821
Implications of dynamic changes in miR?192 expression in ischemic acute kidney injury	Zhang et al	Nephrology	2017	cardiac surgery	cardiac surgery	KDIGO	plasma	miR-192	NA	Relative expression vs ctrl (2-ΔΔCt)	2^-ΔΔCT	median/IQR	24hr	Within	cel-miR-39	35	35	NA	0.516304	1.88246	0.370797	4.22354	0.196	0.450644	-0.0237864	0.925075
Implications of dynamic changes in miR?192 expression in ischemic acute kidney injury	Zhang et al	Nephrology	2017	cardiac surgery	cardiac surgery	KDIGO	plasma	miR-192	NA	Relative expression vs ctrl (2-ΔΔCt)	2^-ΔΔCT	median/IQR	2hr	Within	cel-miR-39	35	35	NA	1.48205	4.53843	0.853139	7.62268	0.014	0.55728	0.0797516	1.03481
Implications of dynamic changes in miR?192 expression in ischemic acute kidney injury	Zhang et al	Nephrology	2017	cardiac surgery	cardiac surgery	KDIGO	plasma	miR-192	NA	Relative expression vs ctrl (2-ΔΔCt)	2^-ΔΔCT	median/IQR	72hr	Within	cel-miR-39	35	35	NA	0.643674	1.4208	0.572814	2.0745	0.165	0.505014	0.0290831	0.980944
Implications of dynamic changes in miR?192 expression in ischemic acute kidney injury	Zhang et al	Nephrology	2017	cardiac surgery	cardiac surgery	KDIGO	plasma	miR-192	NA	Relative expression vs ctrl (2-ΔΔCt)	2^-ΔΔCT	median/IQR	post	Within	cel-miR-39	35	35	NA	1.68895	2.22621	0.845007	1.58082	0.277	0.419184	-0.0544545	0.892822
Implications of dynamic changes in miR?192 expression in ischemic acute kidney injury	Zhang et al	Nephrology	2017	cardiac surgery	cardiac surgery	KDIGO	plasma	miR-192	NA	Relative expression vs ctrl (2-ΔΔCt)	2^-ΔΔCT	median/IQR	pre	Within	cel-miR-39	35	35	NA	0.773972	1.66154	0.398414	1.68416	0.092	0.717252	0.233901	1.2006
Inhibition of MiR-106b-5p mediated by exosomes mitigates acute kidney injury by modulating transmissible endoplasmic reticulum stress and M1 macrophage polarization	Li et al	Journal of cellulat and molecular medicine	2023	cardiac surgery	NA	KDIGO	urine exosomes	miR-106b-5p	NA	Fold expression (2-ΔΔCt)	2^-ΔΔCT	mean/sd	48hr	Within	GAPDH or U6	30	36	NA	1.77	3.23	0.62	1.06	<0.001	1.62468	1.06649	2.18287
Inhibition of sepsis-induced acute kidney injury via the circITCH-miR-579-3p-ZEB2 axis	Li et al	Evironmental Toxicology	2023	sepsis	sepsis	unknown	serum	miR-579-3p	NA	Relative expression (2-ΔΔCt)	2^-ΔΔCT	mean/sd	post_diagnosis	Healthy	GAPDH or U6	20	20	NA	0.0403782	0.0779199	0.0163515	0.020356	<0.01	1.99295	1.23475	2.75115
Knockdown of circ-FANCA alleviates LPS-induced HK2 cell injury via targeting miR-93-5p/OXSR1 axis in septic acute kidney injury	Li et al	Diabetology & Metabolic Syndrome	2021	sepsis	sepsis	unknown	serum	miR-93-5p	NA	Relative expression (2-ΔΔCt)	2^-ΔΔCT	mean/SD	post_diagnosis	Healthy	GAPDH or U6	19	19	NA	3.12947	1.26216	1.0911	0.988576	< 0.0001	-1.75592	-2.5044	-1.00745
LncRNA NEAT1 promotes hypoxia-induced renal tubular epithelial apoptosis through downregulating miR-27a-3p	Jiang et al	Journal of Cellular Biochemistry	2019	ischemia	ischemia	unknown	serum	miR-27a-3p	NA	Relative expression (2-ΔΔCt)	2^-ΔΔCT	mean/SD	post_diagnosis	Healthy	U6	18	18	NA	2.49054	1.36859	0.567307	0.402687	<0.01	-2.22996	-3.06191	-1.39801
LncRNA PMS2L2 Is Downregulated in Sepsis-Induced Acute Kidney Injury and Inhibits LPS-Induced Apoptosis of Podocytes	Zhang et al	Kidney & blood pressure research	2023	sepsis	sepsis	creatinine changes	plasma	miR-21	NA	Relative expression (2-ΔΔCt)	2^-ΔΔCT	mean (does not define error bars)	diagnosis	Within	U6	50	50	NA	4.23303	2.22934	1.58424	1.01281	<0.05	-1.49544	-1.93885	-1.05203
LncRNA PVT1 accelerates LPS-induced septic acute kidney injury through targeting miR-17-5p and regulating NF-kappaB pathway	Yuan et al	International urology and nephrology	2021	sepsis	sepsis	KDIGO	serum	miR-17-5p	NA	Relative expression (2-ΔΔCt)	2^-ΔΔCT	mean/SD	within 24hr of diagnosis	Within	U6	5	20	NA	0.811338	0.377	0.197955	0.1981	ns	-2.12038	-3.26309	-0.977664
Long Non-Coding RNA RMRP Contributes to Sepsis-Induced Acute Kidney Injury	Zhang et al	Yonsei medical journal	2021	sepsis	sepsis	unknown	serum	miR-206	NA	Relative expression (2-ΔΔCt)	2^-ΔΔCT	mean/SD	post_diagnosis	Healthy	GAPDH or U6	25	48	NA	0.902304	0.407994	0.271386	0.0721872	<0.05	-2.90488	-3.57994	-2.22981
Long non-coding RNA SNHG14 aggravates LPS-induced acute kidney injury through regulating miR-495-3p/HIPK1	Yang et al	Acta biochimica et biophysica Sinica	2021	sepsis	sepsis	unknown	serum	miR-495-3p	NA	Relative expression (2-ΔΔCt)	2^-ΔΔCT	mean/SD	post_diagnosis	Healthy	GAPDH or U6	20	20	NA	1.00651	0.535122	0.242251	0.26499	<0.05	-1.81983	-2.55683	-1.08282
Long Noncoding RNA DANCR Suppressed Lipopolysaccharide-Induced Septic Acute Kidney Injury by Regulating miR-214 in HK-2 Cells	Zhao et al	Medical science monitor	2020	sepsis	sepsis	AKIN	serum	miR-214	NA	Relative expression (2-ΔΔCt) (U6 or GAPDH)	2^-ΔΔCT	mean/SD	post_diagnosis	Healthy	GAPDH or U6	20	20	NA	0.936569	1.88058	0.129541	0.266528	<0.01	4.41547	3.26641	5.56452
Mechanism of circHIPK3-miRNA-124-3p/miRNA-148b-3p-Mediated Inflammatory Responses and Cell Senescence in Candida albicans -Induced Septic Acute Kidney Injury	Han et al	Gerontology	2022	sepsis	sepsis	KDIGO	serum	miR-124-3p	NA	Expression (2−ΔΔCt)	2^-ΔΔCT	mean/SD	diagnosis	Healthy	GAPDH or U6	30	30	NA	1.02642	0.763099	0.0510855	0.15996	0.01	-2.18888	-2.82878	-1.54898
MEG3 aggravates hypoxia/reoxygenation induced apoptosis of renal tubular epithelial cells via the miR-129-5p/HMGB1 axis	Mao et al	Biochemical and Molecular Toxicology	2021	unknown	NA	unknown	serum	miR-129-5p	NA	Relative Expression (2-ΔΔCt)	2^-ΔΔCT	NA	post_diagnosis	Healthy	GAPDH or U6	25	25	NA	0.953591	0.588398	0.0922652	0.0635359	<0.001	-4.53774	-5.58575	-3.48974
MicroRNA expression profiling in acute kidney injury	Aomatsu et al	Translational Research	2022	ICU	NA	KDIGO	serum	miR-5100	NA	2−ΔΔCT	2^-ΔΔCT	mean/SE	within 24hr of diagnosis	Healthy	endogenous control	30	30	NA	1.05	0.11	6.13449	0.383406	< 0.001	-0.21347	-0.72097	0.29403
MicroRNA-21 and risk of severe acute kidney injury and poor outcomes after adult cardiac surgery	Du et al	PLOS one	2013	cardiac surgery	NA	AKIN	plasma	miR-21	NA	Fold change (2-ΔCt)	2^-ΔCT	mean/SD	19hr	Within	cel-miR-39	40	80	NA	4.03	15.0406	3.87	15.0214	<0.0001	0.875892	0.480501	1.27128
MicroRNA-21 and risk of severe acute kidney injury and poor outcomes after adult cardiac surgery	Du et al	PLOS one	2013	cardiac surgery	NA	AKIN	urine	miR-21	NA	Fold change (2-ΔCt)	2^-ΔCT	mean/SD	19hr	Within	cel-miR-39	40	80	NA	1.67	3.7019	1.51	3.2166	<0.0001	0.728503	0.337928	1.11908
microRNA-338-3p suppresses lipopolysaccharide-induced inflammatory response in HK-2 cells	Wang et al	BMC molecular and cell biology	2022	sepsis	sepsis	unknown	serum	miR-338-3p	NA	Expression level (2-ΔΔCq)	2^-ΔΔCT	NA	post_diagnosis	Healthy	18S rRNA	unknown	unknown	NA	5.233	3.86239	1.46656	2.35746	<0.05	NA	NA	NA
MicroRNA-494 Reduces ATF3 Expression and Promotes AKI	Lan et al	Journal American Society of Nephrology	2012	ICU	NA	AKIN	serum	miR-494	NA	Relative expression vs U6	unclear	mean/SEM	diagnosis	Within	U6	10	16	NA	0.035708	0.0434487	NA	NA	ns	NA	NA	NA
MicroRNA-494 Reduces ATF3 Expression and Promotes AKI	Lan et al	Journal American Society of Nephrology	2012	ICU	NA	AKIN	urine	miR-494	NA	Relative expression vs U6	unclear	mean/SEM	diagnosis	Within	U6	10	16	NA	4.5403	21.2995	NA	NA	ns	NA	NA	NA
MicroRNA-668 represses MTP18 to preserve mitochondrial dynamics in ischemic acute kidney injury	Wei et al	The Journal of clinical investigation	2018	cardiac surgery	cardiac surgery	creatinine changes	serum	miR-668	NA	fold change	2^-ΔCT	mean/SD	24hr	Within	cel-miR-39	30	32	NA	6.95834	12.4797	8.42606	19.8005	ns	0.354234	-0.147744	0.856212
MicroRNA-668 represses MTP18 to preserve mitochondrial dynamics in ischemic acute kidney injury	Wei et al	The Journal of clinical investigation	2018	cardiac surgery	cardiac surgery	creatinine changes	serum	miR-668	NA	fold change	2^-ΔCT	mean/SD	3hr	Within	cel-miR-39	30	32	NA	87.981	111.333	153.914	349.805	ns	0.084385	-0.413927	0.582697
MicroRNA-668 represses MTP18 to preserve mitochondrial dynamics in ischemic acute kidney injury	Wei et al	The Journal of clinical investigation	2018	cardiac surgery	cardiac surgery	creatinine changes	serum	miR-668	NA	fold change	2^-ΔCT	mean/SD	9hr	Within	cel-miR-39	30	32	NA	19.4678	45.7507	46.5153	101.411	ns	0.325447	-0.175926	0.826821
MicroRNA-668 represses MTP18 to preserve mitochondrial dynamics in ischemic acute kidney injury	Wei et al	The Journal of clinical investigation	2018	cardiac surgery	cardiac surgery	creatinine changes	serum	miR-668	NA	fold change	2^-ΔCT	mean/SD	post	Within	cel-miR-39	30	32	NA	54.4664	166.267	100.599	546.846	ns	0.276513	-0.223949	0.776976
MicroRNA-668 represses MTP18 to preserve mitochondrial dynamics in ischemic acute kidney injury	Wei et al	The Journal of clinical investigation	2018	cardiac surgery	cardiac surgery	creatinine changes	serum	miR-668	NA	fold change	2^-ΔCT	mean/SD	pre	Within	cel-miR-39	30	32	NA	1	1	NA	NA	ns	NA	NA	NA
MicroRNA-668 represses MTP18 to preserve mitochondrial dynamics in ischemic acute kidney injury	Wei et al	The Journal of clinical investigation	2018	cardiac surgery	cardiac surgery	creatinine changes	urine	miR-668	NA	fold change	2^-ΔCT	mean/SD	24hr	Within	cel-miR-39	30	32	NA	3.20041	8.29992	9.11163	11.4191	ns	0.485666	-0.0197067	0.991038
MicroRNA-668 represses MTP18 to preserve mitochondrial dynamics in ischemic acute kidney injury	Wei et al	The Journal of clinical investigation	2018	cardiac surgery	cardiac surgery	creatinine changes	urine	miR-668	NA	fold change	2^-ΔCT	mean/SD	3hr	Within	cel-miR-39	30	32	NA	3.64998	152.92	2.80151	673.233	ns	0.304586	-0.196381	0.805553
MicroRNA-668 represses MTP18 to preserve mitochondrial dynamics in ischemic acute kidney injury	Wei et al	The Journal of clinical investigation	2018	cardiac surgery	cardiac surgery	creatinine changes	urine	miR-668	NA	fold change	2^-ΔCT	mean/SD	9hr	Within	cel-miR-39	30	32	NA	3.64998	29.5732	NA	64.866	ns	NA	NA	NA
MicroRNA-668 represses MTP18 to preserve mitochondrial dynamics in ischemic acute kidney injury	Wei et al	The Journal of clinical investigation	2018	cardiac surgery	cardiac surgery	creatinine changes	urine	miR-668	NA	fold change	2^-ΔCT	mean/SD	post	Within	cel-miR-39	30	32	NA	4.07251	44.3519	7.08368	100.419	ns	0.54975	0.0423475	1.05715
MicroRNA-668 represses MTP18 to preserve mitochondrial dynamics in ischemic acute kidney injury	Wei et al	The Journal of clinical investigation	2018	cardiac surgery	cardiac surgery	creatinine changes	urine	miR-668	NA	fold change	2^-ΔCT	mean/SD	pre	Within	cel-miR-39	30	32	NA	1	1	NA	NA	ns	NA	NA	NA
MicroRNA-668 represses MTP18 to preserve mitochondrial dynamics in ischemic acute kidney injury	Wei et al	The Journal of clinical investigation	2018	unknown	unknown	creatinine changes	kidney biopsy	miR-668	NA	fold change	2^-ΔCT	mean/SD	diagnosis	Healthy	snoRNA-202	7	8	NA	1	2.40107	0.47435	0.991339	0.0046	1.65703	0.482059	2.832
MicroRNA-668 represses MTP18 to preserve mitochondrial dynamics in ischemic acute kidney injury	Wei et al	The Journal of clinical investigation	2018	unknown	unknown	creatinine changes	serum	miR-668	NA	fold change	2^-ΔΔCT	mean/SD	diagnosis	Healthy	snoRNA-202	7	8	NA	1.0525	0.610755	0.394366	0.580026	ns	-0.826504	-1.88312	0.23011
MicroRNA-668 represses MTP18 to preserve mitochondrial dynamics in ischemic acute kidney injury	Wei et al	The Journal of clinical investigation	2018	unknown	unknown	creatinine changes	urine	miR-668	NA	Fold change	2^-ΔΔCT	mean/SD	diagnosis	Healthy	snoRNA-202	7	8	NA	2.01316	4.42326	2.68937	11.1624	ns	0.270233	-0.748744	1.28921
MiR-107 induces TNF-alpha secretion in endothelial cells causing tubular cell injury in patients with septic acute kidney injury	Wang et al	Biochemical and biophysical research communications	2017	sepsis	sepsis	KDIGO	circulating endothelial cells	miR-107	NA	Relative expression vs U6	unclear	mean/SD	diagnosis	Within	U6	15	15	NA	1.0496	4.27769	0.121107	0.417335	ns	10.2212	7.53772	12.9046
MiR-107 induces TNF-alpha secretion in endothelial cells causing tubular cell injury in patients with septic acute kidney injury	Wang et al	Biochemical and biophysical research communications	2017	unknown	unknown	KDIGO	circulating endothelial cells	miR-107	NA	Relative expression vs U6	unclear	mean/SD	diagnosis	Healthy	U6	15	15	NA	1.00321	1.07544	0.120385	0.176565	ns	0.465069	-0.260219	1.19036
miR-141 mediates recovery from acute kidney injury	Newbury et al	Scientific Reports	2021	unknown	NA	KDIGO	urine	miR-126	NA	Relative Quantification (2-ΔΔCt)	2^-ΔΔCT	median/IQR	diagnosis	Healthy	miR-191-5p	10	29	NA	2.12267	5.37436	2.28364	11.2734	<0.05	0.322676	-0.399638	1.04499
miR-141 mediates recovery from acute kidney injury	Newbury et al	Scientific Reports	2021	unknown	NA	KDIGO	urine	miR-141	NA	Relative Quantification (2-ΔΔCt)	2^-ΔΔCT	median/IQR	diagnosis	Healthy	miR-191-5p	10	29	NA	1.43152	2.38879	0.548426	1.22867	<0.05	0.850505	0.10738	1.59363
miR-141 mediates recovery from acute kidney injury	Newbury et al	Scientific Reports	2021	unknown	NA	KDIGO	urine	miR-192	NA	Relative Quantification (2-ΔΔCt)	2^-ΔΔCT	median/IQR	diagnosis	Healthy	miR-191-5p	10	29	NA	1.01687	0.266018	0.395652	0.181431	<0.001	-2.93061	-3.89993	-1.96129
miR-141 mediates recovery from acute kidney injury	Newbury et al	Scientific Reports	2021	unknown	NA	KDIGO	urine	miR-204	NA	Relative Quantification (2-ΔΔCt)	2^-ΔΔCT	median/IQR	diagnosis	Healthy	miR-191-5p	10	29	NA	1.06244	0.453626	0.539414	0.226762	<0.05	-1.80068	-2.62306	-0.978309
miR-141 mediates recovery from acute kidney injury	Newbury et al	Scientific Reports	2021	unknown	NA	KDIGO	urine	miR-21	NA	Relative Quantification (2-ΔΔCt)	2^-ΔΔCT	median/IQR	diagnosis	Healthy	miR-191-5p	10	29	NA	1.25121	6.80058	0.620919	10.7395	<0.05	0.581543	-0.148708	1.31179
MiR-150-5p protects against septic acute kidney injury via repressing the MEKK3/JNK pathway	Shi et al	Cellular signalling	2021	sepsis	sepsis	KDIGO	serum	miR-150-5p	NA	Relative expression	unclear	mean	pre_diagnosis	Healthy	U6	15	30	NA	1.07261	0.500305	0.32462	0.169241	<0.001	NA	NA	NA
miR-195-5p alleviates acute kidney injury through repression of inflammation and oxidative stress by targeting vascular endothelial growth factor A	Xu et al	Aging	2020	unknown	unknown	unknown	serum	miR-195-5p	NA	Relative expression of folds (2-ΔΔCt)	2^-ΔΔCT	median/IQR	post_diagnosis	Healthy	U6	80	80	NA	1.09598	0.42929	0.605939	0.159089	<0.01	-1.49784	-1.84851	-1.14717
miR-23a-3p inhibits sepsis-induced kidney epithelial cell injury by suppressing Wnt/beta-catenin signaling by targeting wnt5a	Ye et al	Brazilian journal of medical and biological research	2022	sepsis	sepsis	AKIN	serum	miR-23a-3p	NA	Relative expression (2-ΔΔCt)	2^-ΔΔCT	mean/SD	post_diagnosis	Healthy	GAPDH or U6	20	25	NA	1.10683	0.369296	0.333421	0.105513	<0.001	-3.08026	-3.9467	-2.21383
miR-34b-5p promotes renal cell inflammation and apoptosis by inhibiting aquaporin-2 in sepsis-induced acute kidney injury.	Zheng et al	Renal failure	2021	sepsis	sepsis	KDIGO	serum	miR-34-5p	NA	Relative expression	2^-ΔΔCT	mean/SD	diagnosis	Healthy	U6	30	30	NA	0.992979	4.19458	0.367101	0.746239	<0.01	5.37357	4.28708	6.46006
NEAT1 aggravates sepsis-induced acute kidney injury by sponging miR-22-3p	Feng et al	Open Medicine	2020	sepsis	sepsis	unknown	serum	miR-22-3p	NA	Relative expression (2−ΔΔCT)	2^-ΔΔCT	mean/SD	post_diagnosis	Healthy	GAPDH or U6	18	18	NA	1.02801	0.401691	0.433404	0.221987	<0.05	-1.77852	-2.55027	-1.00677
SIKIAT1/miR-96/FOXA1 axis regulates sepsis-induced kidney injury through induction of apoptosis	Lu et al	Inflammation Research	2020	sepsis	sepsis	unknown	PBMC	miR-96-3p	NA	Relative	2^-ΔΔCT	mean/SD	post_diagnosis	Healthy	U6	10	10	8.00336	4.68121	1.24581	0.981544	NA	0.01	NA	NA	NA
Silencing circ_0074371 inhibits the progression of sepsis-induced acute kidney injury by regulating miR-330-5p/ELK1 axis	Wang et al	Mammalian genome	2022	sepsis	sepsis	unknown	serum	miR-330-5p	NA	Relative expression	unclear	mean/sd	post_diagnosis	Healthy	GAPDH or U6	30	30	NA	1.00112	0.12262	NA	0.0369541	<0.05	NA	NA	NA
The miR-15a-5p-XIST-CUL3 regulatory axis is important for sepsis-induced acute kidney injury	Xu et al	Renal failure	2019	ICU	unknown	unknown	blood RNAs	miR-107	NA	Relative Expression level (2-ΔΔCt)	2^-ΔΔCT	mean/SD	post_diagnosis	Healthy	U6	5	5	NA	1.03909	0.591564	0.183899	0.0424383	<0.01	-3.02717	-4.84285	-1.21149
The miR-15a-5p-XIST-CUL3 regulatory axis is important for sepsis-induced acute kidney injury	Xu et al	Renal failure	2019	ICU	unknown	unknown	blood RNAs	miR-144-3p	NA	Relative Expression level (2-ΔΔCt)	2^-ΔΔCT	mean/SD	post_diagnosis	Healthy	U6	5	5	NA	0.974794	0.492541	0.320216	0.228909	ns	-1.56407	-2.98056	-0.147577
The miR-15a-5p-XIST-CUL3 regulatory axis is important for sepsis-induced acute kidney injury	Xu et al	Renal failure	2019	ICU	unknown	unknown	blood RNAs	miR-15a-5p	NA	Relative Expression level (2-ΔΔCt)	2^-ΔΔCT	mean/SD	post_diagnosis	Healthy	U6	5	5	NA	1.07124	0.505401	0.151749	0.0347222	<0.01	-4.64034	-7.02202	-2.25865
The miR-15a-5p-XIST-CUL3 regulatory axis is important for sepsis-induced acute kidney injury	Xu et al	Renal failure	2019	ICU	unknown	unknown	blood RNAs	miR-15b-5p	NA	Relative Expression level (2-ΔΔCt)	2^-ΔΔCT	mean/SD	post_diagnosis	Healthy	U6	5	5	NA	1.00952	0.428241	0.178755	0.259774	<0.05	-2.35327	-3.9658	-0.740735
The miR-15a-5p-XIST-CUL3 regulatory axis is important for sepsis-induced acute kidney injury	Xu et al	Renal failure	2019	ICU	unknown	unknown	blood RNAs	miR-16-5p	NA	Relative Expression level (2-ΔΔCt)	2^-ΔΔCT	mean/SD	post_diagnosis	Healthy	U6	5	5	NA	1.00823	0.56713	0.0128601	0.3768	ns	-1.4936	-2.89541	-0.0917898
The miR-15a-5p-XIST-CUL3 regulatory axis is important for sepsis-induced acute kidney injury	Xu et al	Renal failure	2019	ICU	unknown	unknown	blood RNAs	miR-19a-3p	NA	Relative Expression level (2-ΔΔCt)	2^-ΔΔCT	mean/SD	post_diagnosis	Healthy	U6	5	5	NA	1.60365	0.985082	0.435957	0.469393	ns	-1.23268	-2.58488	0.119515
The miR-15a-5p-XIST-CUL3 regulatory axis is important for sepsis-induced acute kidney injury	Xu et al	Renal failure	2019	ICU	unknown	unknown	blood RNAs	miR-19b-3p	NA	Relative Expression level (2-ΔΔCt)	2^-ΔΔCT	mean/SD	post_diagnosis	Healthy	U6	5	5	NA	1.14583	0.555556	0.226337	0.367798	ns	-1.74491	-3.2014	-0.288408
The miR-15a-5p-XIST-CUL3 regulatory axis is important for sepsis-induced acute kidney injury	Xu et al	Renal failure	2019	ICU	unknown	unknown	blood RNAs	miR-29b-3p	NA	Relative Expression level (2-ΔΔCt)	2^-ΔΔCT	mean/SD	post_diagnosis	Healthy	U6	5	5	NA	0.974794	0.353652	0.0475823	0.0681584	<0.01	-9.53944	-13.9001	-5.17878
The miR-15a-5p-XIST-CUL3 regulatory axis is important for sepsis-induced acute kidney injury	Xu et al	Renal failure	2019	ICU	unknown	unknown	blood RNAs	miR-92a-3p	NA	Relative Expression level (2-ΔΔCt)	2^-ΔΔCT	mean/SD	post_diagnosis	Healthy	U6	5	5	NA	1.0108	0.766461	0.29964	0.0733025	ns	-1.0112	-2.32763	0.30523
The negative feedback loop of NF-kappaB/miR-376b/NFKBIZ in septic acute kidney injury	Liu et al	JCl insight	2020	sepsis	sepsis	KDIGO	serum	miR-376b	upregulated	Fold change (2-ΔΔCt)	2^-ΔΔCT	mean/SD	post_diagnosis	Within	cel-miR-39	20	20	1.36844	1.35736	1.36844	0.828829	1.01888	ns	0.0117004	-0.6081	0.631501
The negative feedback loop of NF-kappaB/miR-376b/NFKBIZ in septic acute kidney injury	Liu et al	JCl insight	2020	sepsis	sepsis	KDIGO	urine	miR-376b	downregulated	Fold change (2-ΔΔCt)	2^-ΔΔCT	mean/SD	post_diagnosis	Within	unknown	20	20	0.160205	0.363363	0.160205	0.336336	0.184336	<0.05	-0.734202	-1.37454	-0.0938664
The Potential of miR-370-3p and miR-495-3p Serving as Biomarkers for Sepsis-Associated Acute Kidney Injury	Ma et al	Computational and Mathematical Methods in Medicine	2022	sepsis	sepsis	KDIGO/AKIN	urine	miR-370-3p	NA	Relative expression	unclear	NA	post_diagnosis	Within	β-actin	49	39	NA	1.55806	0.993138	0.33983	0.298655	<0.05	-1.73751	-2.23025	-1.24478
The Potential of miR-370-3p and miR-495-3p Serving as Biomarkers for Sepsis-Associated Acute Kidney Injury	Ma et al	Computational and Mathematical Methods in Medicine	2022	sepsis	sepsis	KDIGO/AKIN	urine	miR-495-3p	NA	Relative expression	unclear	NA	post_diagnosis	Within	β-actin	49	39	NA	1.3808	1.01131	0.258841	0.331489	<0.05	-1.24933	-1.70863	-0.790018
THE VALUE OF COMBINING MIR-10A-5P LEVELS AND PLR TO EVALUATE THE PROGNOSIS OF SEPSIS PATIENTS WITH ACUTE KIDNEY INJURY	Xun et al	Acta Medica Mediterranea	2022	sepsis	sepsis	unknown	serum	miR-10a-5p	NA	level	unclear	x(bar) + s	post_diagnosis	Within	unknown	80	62	NA	0.86	1.34	0.05	0.22	<0.001	3.18287	2.68587	3.67987
Urinary extracellular vesicles and micro-RNA as markers of acute kidney injury after cardiac surgery	Miller et al	Scientific reports	2022	cardiac surgery	cardiac surgery	KDIGO	urine	miR-10a-5p	NA	2^delta CT	2^-ΔCT	mean/SD	24hr	Within	let-7a-5p	38	44	NA	0.66249	0.379582	0.813429	0.4314	0.0213248	-0.439794	-0.879029	-0.000559062
Urinary extracellular vesicles and micro-RNA as markers of acute kidney injury after cardiac surgery	Miller et al	Scientific reports	2022	cardiac surgery	cardiac surgery	KDIGO	urine	miR-10a-5p	NA	2^delta CT	2^-ΔCT	mean/SD	pre	Within	let-7a-5p	41	46	NA	0.709156	0.624327	0.94143	0.73427	0.633948	-0.100313	-0.521533	0.320907
Urinary extracellular vesicles and micro-RNA as markers of acute kidney injury after cardiac surgery	Miller et al	Scientific reports	2022	cardiac surgery	cardiac surgery	KDIGO	urine	miR-125	NA	2^delta CT	2^-ΔCT	mean/SD	24hr	Within	let-7a-5p	37	44	NA	0.815663	0.504006	1.78784	0.816071	0.494832	-0.228874	-0.667475	0.209728
Urinary extracellular vesicles and micro-RNA as markers of acute kidney injury after cardiac surgery	Miller et al	Scientific reports	2022	cardiac surgery	cardiac surgery	KDIGO	urine	miR-125	NA	2^delta CT	2^-ΔCT	mean/SD	pre	Within	let-7a-5p	41	45	NA	2.15011	0.902096	4.072	0.939673	0.0661635	-0.427811	-0.855768	0.00014676
Urinary extracellular vesicles and micro-RNA as markers of acute kidney injury after cardiac surgery	Miller et al	Scientific reports	2022	cardiac surgery	cardiac surgery	KDIGO	urine	miR-196a-5p	NA	2^delta CT	2^-ΔCT	mean/SD	24hr	Within	let-7a-5p	38	45	NA	4.00965	3.91568	12.2958	7.96515	0.80765	-0.00914964	-0.440958	0.422659
Urinary extracellular vesicles and micro-RNA as markers of acute kidney injury after cardiac surgery	Miller et al	Scientific reports	2022	cardiac surgery	cardiac surgery	KDIGO	urine	miR-196a-5p	NA	2^delta CT	2^-ΔCT	mean/SD	pre	Within	let-7a-5p	41	45	NA	5.73128	4.25343	14.0612	8.64629	0.951738	-0.12685	-0.550429	0.296729
Urinary extracellular vesicles and micro-RNA as markers of acute kidney injury after cardiac surgery	Miller et al	Scientific reports	2022	cardiac surgery	cardiac surgery	KDIGO	urine	miR-21	NA	2^delta CT	2^-ΔCT	mean/SD	24hr	Within	let-7a-5p	38	46	NA	2.8306	2.60144	2.49068	1.7139	0.875031	-0.108109	-0.538072	0.321855
Urinary extracellular vesicles and micro-RNA as markers of acute kidney injury after cardiac surgery	Miller et al	Scientific reports	2022	cardiac surgery	cardiac surgery	KDIGO	urine	miR-21	NA	2^delta CT	2^-ΔCT	mean/SD	pre	Within	let-7a-5p	41	44	NA	2.77622	3.06297	3.43058	4.82606	0.657908	0.0674673	-0.358095	0.493029
Urinary extracellular vesicles and micro-RNA as markers of acute kidney injury after cardiac surgery	Miller et al	Scientific reports	2022	cardiac surgery	cardiac surgery	KDIGO	urine	miR-320a	NA	2^delta CT	2^-ΔCT	mean/SD	24hr	Within	let-7a-5p	40	46	NA	3.68221	2.26107	6.043	1.68489	0.855721	-0.327666	-0.754216	0.0988831
Urinary extracellular vesicles and micro-RNA as markers of acute kidney injury after cardiac surgery	Miller et al	Scientific reports	2022	cardiac surgery	cardiac surgery	KDIGO	urine	miR-320a	NA	2^delta CT	2^-ΔCT	mean/SD	pre	Within	let-7a-5p	41	46	NA	5.84969	2.47093	12.674	3.3267	0.193347	-0.371064	-0.795616	0.0534872
Urinary extracellular vesicles and micro-RNA as markers of acute kidney injury after cardiac surgery	Miller et al	Scientific reports	2022	cardiac surgery	cardiac surgery	KDIGO	urine	miR-93a-5p	NA	2^delta CT	2^-ΔCT	mean/SD	24hr	Within	let-7a-5p	33	39	NA	0.736207	0.458073	1.22251	0.42639	0.808016	-0.311157	-0.777515	0.155201
Urinary extracellular vesicles and micro-RNA as markers of acute kidney injury after cardiac surgery	Miller et al	Scientific reports	2022	cardiac surgery	cardiac surgery	KDIGO	urine	miR-93a-5p	NA	2^delta CT	2^-ΔCT	mean/SD	pre	Within	let-7a-5p	36	41	NA	1.95948	1.04381	3.35597	0.936586	0.664359	-0.378896	-0.83054	0.072748
Urinary extracellular vesicles and micro-RNA as markers of acute kidney injury after cardiac surgery	Miller et al	Scientific reports	2022	cardiac surgery	cardiac surgery	KDIGO	urine	miR-99a-3p	NA	2^delta CT	2^-ΔCT	mean/SD	24hr	Within	let-7a-5p	32	39	NA	1.56063	2.45479	4.69447	5.0294	0.995461	0.181162	-0.287274	0.649599
Urinary extracellular vesicles and micro-RNA as markers of acute kidney injury after cardiac surgery	Miller et al	Scientific reports	2022	cardiac surgery	cardiac surgery	KDIGO	urine	miR-99a-3p	NA	2^delta CT	2^-ΔCT	mean/SD	pre	Within	let-7a-5p	40	45	NA	2.69319	2.82103	3.93091	5.71995	0.5731	0.0255383	-0.400392	0.451469
Urinary extracellular vesicles and micro-RNA as markers of acute kidney injury after cardiac surgery	Miller et al	Scientific reports	2022	cardiac surgery	cardiac surgery	KDIGO	urine	miR-99a-5p	NA	2^delta CT	2^-ΔCT	mean/SD	24hr	Within	let-7a-5p	37	42	NA	0.694643	0.752214	0.817605	0.668997	0.423294	0.076812	-0.365263	0.518887
Urinary extracellular vesicles and micro-RNA as markers of acute kidney injury after cardiac surgery	Miller et al	Scientific reports	2022	cardiac surgery	cardiac surgery	KDIGO	urine	miR-99a-5p	NA	2^delta CT	2^-ΔCT	mean/SD	pre	Within	let-7a-5p	41	44	NA	1.22165	1.43547	1.1119	1.86395	0.758219	0.136892	-0.289046	0.562831
Urinary MicroRNA-30c-5p and MicroRNA-192-5p as potential biomarkers of ischemia-reperfusion-induced kidney injury	Zou et al	Experimental biology and medicine	2017	cardiac surgery	cardiac surgery	KDIGO	urine	miR-192-5p	NA	Relative expression level normalised to urinary creatinine (2-ΔCt)	2^-ΔCT/UCr	mean/SE	12hr	Within	cel-miR-39	44	27	NA	2.06872	0.490884	9.53588	NA	ns	NA	NA	NA
Urinary MicroRNA-30c-5p and MicroRNA-192-5p as potential biomarkers of ischemia-reperfusion-induced kidney injury	Zou et al	Experimental biology and medicine	2017	cardiac surgery	cardiac surgery	KDIGO	urine	miR-192-5p	NA	Relative expression level normalised to urinary creatinine (2-ΔCt)	2^-ΔCT/UCr	mean/SE	24hr	Within	cel-miR-39	44	27	NA	1.56031	0.999299	5.00052	NA	ns	NA	NA	NA
Urinary MicroRNA-30c-5p and MicroRNA-192-5p as potential biomarkers of ischemia-reperfusion-induced kidney injury	Zou et al	Experimental biology and medicine	2017	cardiac surgery	cardiac surgery	KDIGO	urine	miR-192-5p	NA	Relative expression level normalised to urinary creatinine (2-ΔCt)	2^-ΔCT/UCr	mean/SE	2hr	Within	cel-miR-39	44	27	NA	0.823983	15.5154	NA	33.7969	<0.05	NA	NA	NA
Urinary MicroRNA-30c-5p and MicroRNA-192-5p as potential biomarkers of ischemia-reperfusion-induced kidney injury	Zou et al	Experimental biology and medicine	2017	cardiac surgery	cardiac surgery	KDIGO	urine	miR-192-5p	NA	Relative expression level normalised to urinary creatinine (2-ΔCt)	2^-ΔCT/UCr	mean/SE	48hr	Within	cel-miR-39	44	27	NA	2.22651	0.736325	NA	NA	ns	NA	NA	NA
Urinary MicroRNA-30c-5p and MicroRNA-192-5p as potential biomarkers of ischemia-reperfusion-induced kidney injury	Zou et al	Experimental biology and medicine	2017	cardiac surgery	cardiac surgery	KDIGO	urine	miR-192-5p	NA	Relative expression level normalised to urinary creatinine (2-ΔCt)	2^-ΔCT/UCr	mean/SE	6hr	Within	cel-miR-39	44	27	NA	0.596073	1.56031	NA	3.55277	ns	NA	NA	NA
Urinary MicroRNA-30c-5p and MicroRNA-192-5p as potential biomarkers of ischemia-reperfusion-induced kidney injury	Zou et al	Experimental biology and medicine	2017	cardiac surgery	cardiac surgery	KDIGO	urine	miR-192-5p	NA	Relative expression level normalised to urinary creatinine (2-ΔCt)	2^-ΔCT/UCr	mean/SE	72hr	Within	cel-miR-39	44	27	NA	1.78822	0.823983	5.93085	NA	ns	NA	NA	NA
Urinary MicroRNA-30c-5p and MicroRNA-192-5p as potential biomarkers of ischemia-reperfusion-induced kidney injury	Zou et al	Experimental biology and medicine	2017	cardiac surgery	cardiac surgery	KDIGO	urine	miR-192-5p	NA	Relative expression level normalised to urinary creatinine (2-ΔCt)	2^-ΔCT/UCr	mean/SE	pre	Within	cel-miR-39	44	27	NA	1.52525	0.613604	NA	NA	ns	NA	NA	NA
Urinary MicroRNA-30c-5p and MicroRNA-192-5p as potential biomarkers of ischemia-reperfusion-induced kidney injury	Zou et al	Experimental biology and medicine	2017	cardiac surgery	cardiac surgery	KDIGO	urine	miR-30c-5p	NA	Relative expression level normalised to urinary creatinine (2-ΔCt)	2^-ΔCT/UCr	mean/SE	12hr	Within	cel-miR-39	44	27	NA	1.63411	0.574756	7.47549	NA	ns	NA	NA	NA
Urinary MicroRNA-30c-5p and MicroRNA-192-5p as potential biomarkers of ischemia-reperfusion-induced kidney injury	Zou et al	Experimental biology and medicine	2017	cardiac surgery	cardiac surgery	KDIGO	urine	miR-30c-5p	NA	Relative expression level normalised to urinary creatinine (2-ΔCt)	2^-ΔCT/UCr	mean/SE	24hr	Within	cel-miR-39	44	27	NA	1.20586	1.07062	NA	NA	ns	NA	NA	NA
Urinary MicroRNA-30c-5p and MicroRNA-192-5p as potential biomarkers of ischemia-reperfusion-induced kidney injury	Zou et al	Experimental biology and medicine	2017	cardiac surgery	cardiac surgery	KDIGO	urine	miR-30c-5p	NA	Relative expression level normalised to urinary creatinine (2-ΔCt)	2^-ΔCT/UCr	mean/SE	2hr	Within	cel-miR-39	44	27	NA	0.597295	20.2066	NA	39.4689	<0.05	NA	NA	NA
Urinary MicroRNA-30c-5p and MicroRNA-192-5p as potential biomarkers of ischemia-reperfusion-induced kidney injury	Zou et al	Experimental biology and medicine	2017	cardiac surgery	cardiac surgery	KDIGO	urine	miR-30c-5p	NA	Relative expression level normalised to urinary creatinine (2-ΔCt)	2^-ΔCT/UCr	mean/SE	48hr	Within	cel-miR-39	44	27	NA	1.04808	0.80015	NA	NA	ns	NA	NA	NA
Urinary MicroRNA-30c-5p and MicroRNA-192-5p as potential biomarkers of ischemia-reperfusion-induced kidney injury	Zou et al	Experimental biology and medicine	2017	cardiac surgery	cardiac surgery	KDIGO	urine	miR-30c-5p	NA	Relative expression level normalised to urinary creatinine (2-ΔCt)	2^-ΔCT/UCr	mean/SE	6hr	Within	cel-miR-39	44	27	NA	0.484598	1.54395	NA	3.51355	ns	NA	NA	NA
Urinary MicroRNA-30c-5p and MicroRNA-192-5p as potential biomarkers of ischemia-reperfusion-induced kidney injury	Zou et al	Experimental biology and medicine	2017	cardiac surgery	cardiac surgery	KDIGO	urine	miR-30c-5p	NA	Relative expression level normalised to urinary creatinine (2-ΔCt)	2^-ΔCT/UCr	mean/SE	72hr	Within	cel-miR-39	44	27	NA	3.07663	1.07062	7.47549	NA	ns	NA	NA	NA
Urinary MicroRNA-30c-5p and MicroRNA-192-5p as potential biomarkers of ischemia-reperfusion-induced kidney injury	Zou et al	Experimental biology and medicine	2017	cardiac surgery	cardiac surgery	KDIGO	urine	miR-30c-5p	NA	Relative expression level normalised to urinary creatinine (2-ΔCt)	2^-ΔCT/UCr	mean/SE	pre	Within	cel-miR-39	44	27	NA	1.18332	0.935387	NA	NA	ns	NA	NA	NA
Urinary MicroRNA-30c-5p and MicroRNA-192-5p as potential biomarkers of ischemia-reperfusion-induced kidney injury	Zou et al	Experimental biology and medicine	2017	cardiac surgery	cardiac surgery	KDIGO	urine	miR-378a-3p	NA	Relative expression level normalised to urinary creatinine (2-ΔCt)	2^-ΔCT/UCr	mean/SE	12hr	Within	cel-miR-39	44	27	NA	0.264451	0.033237	0.910634	NA	ns	NA	NA	NA
Urinary MicroRNA-30c-5p and MicroRNA-192-5p as potential biomarkers of ischemia-reperfusion-induced kidney injury	Zou et al	Experimental biology and medicine	2017	cardiac surgery	cardiac surgery	KDIGO	urine	miR-378a-3p	NA	Relative expression level normalised to urinary creatinine (2-ΔCt)	2^-ΔCT/UCr	mean/SE	24hr	Within	cel-miR-39	44	27	NA	0.0924855	0.0679191	0.297154	NA	ns	NA	NA	NA
Urinary MicroRNA-30c-5p and MicroRNA-192-5p as potential biomarkers of ischemia-reperfusion-induced kidney injury	Zou et al	Experimental biology and medicine	2017	cardiac surgery	cardiac surgery	KDIGO	urine	miR-378a-3p	NA	Relative expression level normalised to urinary creatinine (2-ΔCt)	2^-ΔCT/UCr	mean/SE	2hr	Within	cel-miR-39	44	27	NA	0.118497	0.986994	0.517624	4.06982	ns	0.339337	-0.14305	0.821724
Urinary MicroRNA-30c-5p and MicroRNA-192-5p as potential biomarkers of ischemia-reperfusion-induced kidney injury	Zou et al	Experimental biology and medicine	2017	cardiac surgery	cardiac surgery	KDIGO	urine	miR-378a-3p	NA	Relative expression level normalised to urinary creatinine (2-ΔCt)	2^-ΔCT/UCr	mean/SE	48hr	Within	cel-miR-39	44	27	NA	0.119942	0.0794798	NA	NA	ns	NA	NA	NA
Urinary MicroRNA-30c-5p and MicroRNA-192-5p as potential biomarkers of ischemia-reperfusion-induced kidney injury	Zou et al	Experimental biology and medicine	2017	cardiac surgery	cardiac surgery	KDIGO	urine	miR-378a-3p	NA	Relative expression level normalised to urinary creatinine (2-ΔCt)	2^-ΔCT/UCr	mean/SE	6hr	Within	cel-miR-39	44	27	NA	0.0260116	0.176301	NA	0.585693	ns	NA	NA	NA
Urinary MicroRNA-30c-5p and MicroRNA-192-5p as potential biomarkers of ischemia-reperfusion-induced kidney injury	Zou et al	Experimental biology and medicine	2017	cardiac surgery	cardiac surgery	KDIGO	urine	miR-378a-3p	NA	Relative expression level normalised to urinary creatinine (2-ΔCt)	2^-ΔCT/UCr	mean/SE	72hr	Within	cel-miR-39	44	27	NA	0.117052	0.0924855	0.364254	NA	ns	NA	NA	NA
Urinary MicroRNA-30c-5p and MicroRNA-192-5p as potential biomarkers of ischemia-reperfusion-induced kidney injury	Zou et al	Experimental biology and medicine	2017	cardiac surgery	cardiac surgery	KDIGO	urine	miR-378a-3p	NA	Relative expression level normalised to urinary creatinine (2-ΔCt)	2^-ΔCT/UCr	mean/SE	pre	Within	cel-miR-39	44	27	NA	0.0910405	0.140173	NA	0.428007	ns	NA	NA	NA
Urinary miR-16 transactivated by C/EBPβ reduces kidney function after ischemia/reperfusion-induced injury	Chen et al	Scientific Reports	2016	ICU	NA	RIFLE/AKIN	serum	miR-16	NA	relative expression vs ctrl (2−ΔΔCT)	2^-ΔΔCT	mean	diagnosis	Within	U6	4	7	NA	0.805938	0.436364	0.46407	0.29512	ns	NA	NA	NA
Urinary miR-16 transactivated by C/EBPβ reduces kidney function after ischemia/reperfusion-induced injury	Chen et al	Scientific Reports	2016	ICU	NA	RIFLE/AKIN	urine	miR-16	NA	relative expression vs ctrl (2−ΔΔCT)	2^-ΔΔCT	mean	diagnosis	Within	U6	4	7	NA	1.27427	51760.9	NA	NA	<0.01	NA	NA	NA
Urinary miR-16 transactivated by C/EBPβ reduces kidney function after ischemia/reperfusion-induced injury	Chen et al	Scientific Reports	2016	ICU	NA	RIFLE/AKIN	urine	miR-16	NA	relative expression vs ctrl (2−ΔΔCT)	2^-ΔΔCT	mean	diagnosis	Within	U6	2	4	NA	1.03393	39501.9	0.0735906	94032.4	<0.05	NA	NA	NA
Urinary miR-26b as a potential biomarker for patients with sepsis-associated acute kidney injury: a Chinese population-based study	Zhang et al	European review for medical and pharmacological sciences	2018	sepsis	sepsis	KDIGO/AKIN	urine	miR-26b	NA	Relative expression (2-ΔCt)	2^-ΔCT	median/IQR	pre_diagnosis	Within	cel-miR-39	87	68	NA	0.0769005	0.149575	0.0296441	0.0354193	<0.001	2.2389	1.83546	2.64234
